# Supplementary material for: Spatial scales, patterns, and positivity trends of SARS-CoV-2 pandemics in mass rapid antigen testing in Slovakia
Source: PLoS One. 2021 Aug 25;16(8):e0256669. doi: 10.1371/journal.pone.0256669 (PMC8386854; doi:10.1371/journal.pone.0256669)
Supplement: S1 Code and dataset — For the purpose of the numerical analysis the data are also stored in a MATLAB© table format, files DataAG.mat and Data_Counties.mat. The code is organized into four main files: figure1.m, figure2.m, figure3.m, and figure4.m. It was implemented in MATLAB© 2016b. MATLAB© curve fitting tool was also used only in figure4.m to compute weighted linear regressions. (ZIP) [file pone.0256669.s004.zip]

Archive with 10 entries (10 files):
- supplement_S2/figure1.m
- supplement_S2/Data_Counties.mat
- supplement_S2/readme.rtf
- supplement_S2/DataAG.mat
- supplement_S2/beeswarm.m
- supplement_S2/figure4.m
- supplement_S2/shadedErrorBar.m
- supplement_S2/figure2.m
- supplement_S2/figure3.m
- supplement_S2/DataAG.xlsx
