# Supplementary material for: Spatial scales, patterns, and positivity trends of SARS-CoV-2 pandemics in mass rapid antigen testing in Slovakia
Source: PLoS One. 2021 Aug 25;16(8):e0256669. doi: 10.1371/journal.pone.0256669 (PMC8386854; doi:10.1371/journal.pone.0256669)
Supplement: S1 Code and dataset — For the purpose of the numerical analysis the data are also stored in a MATLAB© table format, files DataAG.mat and Data_Counties.mat. The code is organized into four main files: figure1.m, figure2.m, figure3.m, and figure4.m. It was implemented in MATLAB© 2016b. MATLAB© curve fitting tool was also used only in figure4.m to compute weighted linear regressions. (ZIP) [file pone.0256669.s004.zip › supplement_S2/figure1.m]

%% Code for figure 1
%% In line 8 choose which round of testing to plot
%% Color of the circle relates to log10 of positivity
%% Size of the circle relates to the rescaled number of tested 

%% ----------> Begin read data
clear;
plotround = 3; %% Chose the round to plot: 1,2,3

load('DataAG'); 
data = DataAG(2:end,:);
pop1 = data.Test1;          %% number of tested
idx1 = ~isnan(pop1); 
pop1(isnan(pop1))=[]; 
out1 = 100*data.VarName9;   %% positivity in percent
out1(isnan(out1))=[];
idpop1 = pop1<1;            %% to eliminate small villages under threshold population (number of tested)
pop1(idpop1) = []; 
out1(idpop1) = [];

pop2 = data.Test2; 
idx2 = ~isnan(pop2); 
pop2(isnan(pop2))=[];
out2 = 100*data.VarName12; 
out2(isnan(out2))=[];

pop3 = data.Test3; 
idx3 = ~isnan(pop3); 
pop3(isnan(pop3))=[];
out3 = 100*data.VarName15; 
out3(isnan(out3))=[];

lat = double(data.LAT); lat1 = lat(idx1); lat2 = lat(idx2); lat3 = lat(idx3); 
lon = double(data.LONG); lon1 = lon(idx1); lon2 = lon(idx2); lon3 = lon(idx3);
lat1(idpop1) = []; lon1(idpop1) = [];
%% <------------ End read data

%% Choose which testing round to analyze
if plotround == 1
    pop = pop1; out = out1; lat = lat1; lon = lon1; rnd = 1; %% 1st testing round
elseif plotround == 2
    pop = pop2; out = out2; lat = lat2; lon = lon2; rnd = 2; %% 2nd testing round
else
    pop = pop3; out = out3; lat = lat3; lon = lon3; rnd = 3; %% 3rd testing round
end

plot_map_gps(out,pop,lat,lon,rnd) %% FIGURE 1


%% FIGURE 1 - plot overall testing results
function[] = plot_map_gps(out,pop,lat,lon,rnd)
    if rnd == 3 sc = 10;
    else sc = 1;
    end
    figure(1); clf; 
    out = [out',  0*[1,1,1,1,1]]';                  %% positivity in the municipality
    pop = [pop',  [1e3,5e3,1e4,5e4,1e5]/sc]';       %% number of people tested in the municipality
    lat = [lat',  47.9*[1,1,1,1,1]]';               %% latitude
    lon = [lon',  20+[0,0.5,1,1.5,2]]';             %% longitude
    cG1 = colormap((jet)); 
    hc = zeros(length(out),3);
    M = max(transf(12+0.0001)); m = min(transf(0+0.0001));
    relout = (transf(out+0.0001)-m)/(M-m); 
    for i =1:length(out)
        idx = round(relout*62)+1;
        hc(i,:) = cG1(idx(i),:);
    end;
    
    colorbar; 
    hold on; 
    box on; 
    scatter(lon,lat,sc*floor(((pop+1).^(5/6))/10)+1,hc,'filled')
    xlabel('Longitude'); ylabel('Latitude'); set(gca,'fontsize',18)
    axis off; 
    set(gcf,'color','w'); 
    xlim([16.8,22.6])
    ylim([47.7,49.6])
    
end

function[xout] = transf(xin)
    xout = log10(xin);      %% log10 transformation of color - positivity
end
