# Supplementary material for: Spatial scales, patterns, and positivity trends of SARS-CoV-2 pandemics in mass rapid antigen testing in Slovakia
Source: PLoS One. 2021 Aug 25;16(8):e0256669. doi: 10.1371/journal.pone.0256669 (PMC8386854; doi:10.1371/journal.pone.0256669)
Supplement: S1 Code and dataset — For the purpose of the numerical analysis the data are also stored in a MATLAB© table format, files DataAG.mat and Data_Counties.mat. The code is organized into four main files: figure1.m, figure2.m, figure3.m, and figure4.m. It was implemented in MATLAB© 2016b. MATLAB© curve fitting tool was also used only in figure4.m to compute weighted linear regressions. (ZIP) [file pone.0256669.s004.zip › supplement_S2/figure4.m]

%% Figure 4

%% --------> Read data
clear; clc

%% set appropriate subplot to 1 to perform the corresponding analysis
subplotA = 1;       %% Figure 4a - main
subplotAi = 0;      %% Figure 4a - inset
subplotB = 1;       %% Figures 4b + inset
subplotC = 0;       %% Figure 4c
subplotD = 0;       %% Figure 4d


%% MUNICIPALITIES
load('DataAG'); 
data = DataAG;

pop1 = data.Test1;          %% number of tested people
out1 = 100*data.VarName9;   %% positivity in percents

pop2 = data.Test2; 
out2 = 100*data.VarName12; 

pop3 = data.Test3; 
pop3res = data.TotalRes3; 
pop3nres = data.TotalNRes3; 

out3 = 100*data.VarName15; 
out3res = 100*data.VarName18; 
out3nres = 100*data.VarName21; 

lat = double(data.LAT); 
lon = double(data.LONG); 


%% COUNTIES
load('Data_Counties'); 
dataC = DataAGS2;
PCR = 100*double(dataC.PCRpos); 
AG1 = 100*double(dataC.AGperc1); 
AG2 = 100*double(dataC.AGperc2);
pop = double(dataC.Population);
okres0 = dataC.County; 
%% <------------ End read data


if subplotA == 1
    plot_scaling(out1,out2,out3,out3res,out3nres)   %% distribution of Ag test positivity 
end

if subplotAi == 1
    d1 = 100*data.VarName18; idx = ~isnan(d1); d1 = d1(idx); d1 = (d1(d1>0)); 
    d2 = 100*data.VarName21; idx = ~isnan(d2); d2 = d2(idx); d2 = (d2(d2>0)); 
    cls = [ones(numel(d1),1);2*ones(numel(d2),1)];
    D = [d1;d2];
    plotD(cls,D);
end

if subplotB == 1
    figure(1); clf; 
    figure(2); clf; hold on;
    dx = 0.25;
    plot([0,7],[1,1],'--','color',[0.7,0.3,0.3],'linewidth',2)
    c = get(gca,'colororder');

    %% Round 12
    x = 100*data.VarName9;                      %% Round 1 - municipalities
    y = 100*data.VarName12;                     %% Round 2 - municipalities
    p1 = data.Test1;
    p2 = data.Test2;
    
    [mx,my,mxy,sx,sy,mxyJ,sxyJ] = getB(x,y,p1,p2,1,[0,0,0]);  %% compute bins
    plotB(mx,my,sx,sy,mxy,mxyJ,sxyJ,[0,0,0],'o',0)             %% plot
    
    %% Round 23
    x = 100*data.VarName12;                      %% Round 2 - municipalities
    y = 100*data.VarName18;                     %% Round 3 - municipalities
    p3 = data.Test3;
    
    [mx,my,mxy,sx,sy,mxyJ,sxyJ] = getB(x,y,p2,p3,1,[0.3,0.7,0.3]);  %% compute bins
    plotB(mx,my,sx,sy,mxy,mxyJ,sxyJ,[0.3,0.7,0.3],'o',0.05)             %% plot

end

if subplotC == 1
    figure(5); clf; hold on; box on; grid on;
    plot_AG_PCR(1,AG1,PCR,pop)        
    idx0 = find(AG2~=0);                %% indices of data in Round 2 which were not tested and need to be excluded
    plot_AG_PCR(2,AG2(idx0),PCR(idx0),pop(idx0))
end

if subplotD == 1
    idx = find(AG2~=0); a1 = AG1(idx); a2 = AG2(idx); pop = pop(idx);
    plot_scaling2(out1,out2,out3,out3res,out3nres,a1,a2,pop1,pop2,pop)
end


%% FIGURE A - main, distribution of Ag positivity
function[] = plot_scaling(out1,out2,out3,out3res,out3nres)
    figure(1); clf; 
    xmesh = 0:0.01:10;
    c = get(gca,'colororder');
    
    idx = ~isnan(out2); out2 = out2(idx);
    idx = ~isnan(out3res); out3res = out3res(idx);
    
    %% plot histograms Round 1
    [y,x] = hist(out1,50); 
    h1=semilogy(x,y,'>','markersize',7,'markerfacecolor',c(1,:),'linewidth',1,'color',c(1,:)); hold on; 
    %% fit exponential
    [par,R,J,cov,mse] = nlinfit(x,y,@exp_fit,[3,-1]);
    [ypred,delta] = nlpredci(@exp_fit,mean(x),par,R,'Jacobian',J);
    CI = nlparci(par,R,'Jacobian',J);
    resid = y-exp(par(1)+par(2)*x);
    Rsq = 1-sum(resid.^2)/sum((y-mean(y)).^2);
    
    idpar = 1;
    SE = (CI(idpar,2)-par(idpar))/1.96;
    %SE = (par(idpar)-CI(idpar,1))/1.96
    disp('PAR1:')
    disp(['95%CI: (',num2str(exp(par(idpar)-1.96*SE)),',',num2str(exp(par(idpar)+1.96*SE)),')'])
    disp(['90%CI: (',num2str(exp(par(idpar)-1.64*SE)),',',num2str(exp(par(idpar)+1.64*SE)),')'])
    disp(['99%CI: (',num2str(exp(par(idpar)-2.58*SE)),',',num2str(exp(par(idpar)+2.58*SE)),')'])
    disp(['99.9%CI: (',num2str(exp(par(idpar)-3.29*SE)),',',num2str(exp(par(idpar)+3.29*SE)),')'])

    idpar = 2;
    SE = (CI(idpar,2)-par(idpar))/1.96;
    %SE = (par(idpar)-CI(idpar,1))/1.96
    disp('PAR1:')
    disp(['95%CI: (',num2str(exp(par(idpar)-1.96*SE)),',',num2str(exp(par(idpar)+1.96*SE)),')'])
    disp(['90%CI: (',num2str(exp(par(idpar)-1.64*SE)),',',num2str(exp(par(idpar)+1.64*SE)),')'])
    disp(['99%CI: (',num2str(exp(par(idpar)-2.58*SE)),',',num2str(exp(par(idpar)+2.58*SE)),')'])
    disp(['99.9%CI: (',num2str(exp(par(idpar)-3.29*SE)),',',num2str(exp(par(idpar)+3.29*SE)),')'])

    fprintf(1,'\n\nRound 1 pars [a*exp(bx)]: a=%1.4f, b=%1.4f',exp(par(1)),par(2));
    fprintf(1,'\nCIa: (%1.4f,%1.4f)\nCIb: (%1.4f,%1.4f)',exp(CI(1,1)),exp(CI(1,2)),CI(2,1),CI(2,2))
    fprintf(1,'\nR-squared: %1.4f',Rsq)
    g1=plot(xmesh,exp(par(1)+par(2)*xmesh),'--','linewidth',1,'color',c(1,:));
    set(get(get(g1,'Annotation'),'LegendInformation'),'IconDisplayStyle','off');
    %% plot error bar
    M = mean(out1); sd = std(out1); 
    a1=semilogy([M-sd,M+sd],[800,800],'color',c(1,:),'linewidth',4); hold on
    set(get(get(a1,'Annotation'),'LegendInformation'),'IconDisplayStyle','off');
    a2=semilogy(M,800,'o','markersize',8,'markerfacecolor',c(1,:),'color',c(1,:),'linewidth',1);
    set(get(get(a2,'Annotation'),'LegendInformation'),'IconDisplayStyle','off');

    %% plot histograms Round 2
    [y,x] = hist(out2,50); h2=semilogy(x,y,'>','markersize',7,'markerfacecolor',c(2,:),'linewidth',1,'color',c(2,:));
    %% fit exponential
    [par,R,J,cov,mse] = nlinfit(x,y,@exp_fit,[3,-1]); 
    [ypred,delta] = nlpredci(@exp_fit,mean(x),par,R,'Jacobian',J);
    CI = nlparci(par,R,'Jacobian',J);
    resid = y-exp(par(1)+par(2)*x);
    Rsq = 1-sum(resid.^2)/sum((y-mean(y)).^2);
    
    idpar = 1;
    SE = (CI(idpar,2)-par(idpar))/1.96;
    %SE = (par(idpar)-CI(idpar,1))/1.96
    disp('PAR1:')
    disp(['95%CI: (',num2str(exp(par(idpar)-1.96*SE)),',',num2str(exp(par(idpar)+1.96*SE)),')'])
    disp(['90%CI: (',num2str(exp(par(idpar)-1.64*SE)),',',num2str(exp(par(idpar)+1.64*SE)),')'])
    disp(['99%CI: (',num2str(exp(par(idpar)-2.58*SE)),',',num2str(exp(par(idpar)+2.58*SE)),')'])
    disp(['99.9%CI: (',num2str(exp(par(idpar)-3.29*SE)),',',num2str(exp(par(idpar)+3.29*SE)),')'])

    idpar = 2;
    SE = (CI(idpar,2)-par(idpar))/1.96;
    %SE = (par(idpar)-CI(idpar,1))/1.96
    disp('PAR2:')
    disp(['95%CI: (',num2str(exp(par(idpar)-1.96*SE)),',',num2str(exp(par(idpar)+1.96*SE)),')'])
    disp(['90%CI: (',num2str(exp(par(idpar)-1.64*SE)),',',num2str(exp(par(idpar)+1.64*SE)),')'])
    disp(['99%CI: (',num2str(exp(par(idpar)-2.58*SE)),',',num2str(exp(par(idpar)+2.58*SE)),')'])
    disp(['99.9%CI: (',num2str(exp(par(idpar)-3.29*SE)),',',num2str(exp(par(idpar)+3.29*SE)),')'])

    
    fprintf(1,'\n\nRound 2 pars [a*exp(bx)]: a=%1.4f, b=%1.4f',exp(par(1)),par(2));
    fprintf(1,'\nCIa: (%1.4f,%1.4f)\nCIb: (%1.4f,%1.4f)',exp(CI(1,1)),exp(CI(1,2)),CI(2,1),CI(2,2))
    fprintf(1,'\nR-squared: %1.4f',Rsq)
    g2=plot(xmesh,exp(par(1)+par(2)*xmesh),'--','linewidth',1,'color',c(2,:));
    set(get(get(g2,'Annotation'),'LegendInformation'),'IconDisplayStyle','off');
    %% plot error bars
    M = mean(out2); sd = std(out2); 
    a1=semilogy([M-sd,M+sd],[900,900],'color',c(2,:),'linewidth',4); hold on
    set(get(get(a1,'Annotation'),'LegendInformation'),'IconDisplayStyle','off');
    a2=semilogy(M,900,'o','markersize',8,'markerfacecolor',c(2,:),'color',c(2,:),'linewidth',1);
    set(get(get(a2,'Annotation'),'LegendInformation'),'IconDisplayStyle','off');

    %% plot histograms Round 3, residents only
    idx = find(out3res~=0 & out3res~=25); out3res=out3res(idx); 
    [y,x] = hist(out3res,50); h3=semilogy(x,y,'>','markersize',7,'markerfacecolor',c(3,:),'linewidth',1,'color',c(3,:));
    %% fit exponential
    [par,R,J,cov,mse] = nlinfit(x,y,@exp_fit,[3,-1]);
    [ypred,delta] = nlpredci(@exp_fit,mean(x),par,R,'Jacobian',J);
    CI = nlparci(par,R,'Jacobian',J);
    resid = y-exp(par(1)+par(2)*x);
    Rsq = 1-sum(resid.^2)/sum((y-mean(y)).^2);
    
    idpar = 1;
    SE = (CI(idpar,2)-par(idpar))/1.96;
    %SE = (par(idpar)-CI(idpar,1))/1.96
    disp('PAR1:')
    disp(['95%CI: (',num2str(exp(par(idpar)-1.96*SE)),',',num2str(exp(par(idpar)+1.96*SE)),')'])
    disp(['90%CI: (',num2str(exp(par(idpar)-1.64*SE)),',',num2str(exp(par(idpar)+1.64*SE)),')'])
    disp(['99%CI: (',num2str(exp(par(idpar)-2.58*SE)),',',num2str(exp(par(idpar)+2.58*SE)),')'])
    disp(['99.9%CI: (',num2str(exp(par(idpar)-3.29*SE)),',',num2str(exp(par(idpar)+3.29*SE)),')'])

    idpar = 2;
    SE = (CI(idpar,2)-par(idpar))/1.96;
    %SE = (par(idpar)-CI(idpar,1))/1.96
    disp('PAR2:')
    disp(['95%CI: (',num2str(exp(par(idpar)-1.96*SE)),',',num2str(exp(par(idpar)+1.96*SE)),')'])
    disp(['90%CI: (',num2str(exp(par(idpar)-1.64*SE)),',',num2str(exp(par(idpar)+1.64*SE)),')'])
    disp(['99%CI: (',num2str(exp(par(idpar)-2.58*SE)),',',num2str(exp(par(idpar)+2.58*SE)),')'])
    disp(['99.9%CI: (',num2str(exp(par(idpar)-3.29*SE)),',',num2str(exp(par(idpar)+3.29*SE)),')'])

    fprintf(1,'\n\nRound 3 pars [a*exp(bx)]: a=%1.4f, b=%1.4f',exp(par(1)),par(2));
    fprintf(1,'\nCIa: (%1.4f,%1.4f)\nCIb: (%1.4f,%1.4f)',exp(CI(1,1)),exp(CI(1,2)),CI(2,1),CI(2,2))
    fprintf(1,'\nR-squared: %1.4f',Rsq)
    g3=plot(xmesh,exp(par(1)+par(2)*xmesh),'--','linewidth',1,'color',c(3,:));
    set(get(get(g3,'Annotation'),'LegendInformation'),'IconDisplayStyle','off');
    %% plot error bar
    M = mean(out3res); sd = std(out3res);
    a1=semilogy([M-sd,M+sd],[700,700],'color',c(3,:),'linewidth',4); hold on
    set(get(get(a1,'Annotation'),'LegendInformation'),'IconDisplayStyle','off');
    a2=semilogy(M,700,'o','markersize',8,'markerfacecolor',c(3,:),'color',c(3,:),'linewidth',1);
    set(get(get(a2,'Annotation'),'LegendInformation'),'IconDisplayStyle','off');

    set(gca,'fontsize',16); xlabel('Positivity of Ag (%)'); ylabel('Count')
    legend('Round 1','Round 2','Round 3, residents')
    ylim([1,1e3]); xlim([0,10])
    grid on
end

%% FIGURE B
function[] = plotD(cls,D)
    figure(6); clf; box on; 
    beeswarm(cls,log10(D),'sort_style','rand','dot_size',0.7,'corral_style','none','MarkerFaceAlpha',1,'MarkerEdgeColor','k','colormap',[0.93,0.69,0.13;0,0,0]);
    hold on
    %boxplot(D,cls,'colors','m'); 
    ylim([-1,2]); xlim([0.4,2.6])
    yticks(-1:2); yticklabels({'10^{-1}','10^0','10^1','10^2'})
    set(gca,'fontsize',14)
    xticks([1,2])
    xticklabels({'Residents','Non-residents'})
    ylabel('Ag positivity (%)')
end

%% FIGURE C - Ag between testing rounds
function[] = plot_scaling2(out1,out2,out3,out3res,out3nres,a1,a2,pop1,pop2,pop)
    figure(5); clf
    x = a1; y = a2; 
    lm = fitlm(a1,a2);    
    [f,gof,out]=fit(a1,a2,'poly1');
    [fitresult, gof] = createFit(x, y, pop);
%     pr = 0.123; pCI = 0.2463;
%     SE = abs(pr-pCI)/1.96;
%     disp(['95%CI: (',num2str(pr-1.96*SE),',',num2str(pr+1.96*SE),')'])
%     disp(['90%CI: (',num2str(pr-1.64*SE),',',num2str(pr+1.64*SE),')'])
%     disp(['99%CI: (',num2str(pr-2.58*SE),',',num2str(pr+2.58*SE),')'])
%     disp(['99.9%CI: (',num2str(pr-3.29*SE),',',num2str(pr+3.29*SE),')'])
    
    plot(x,y,'>k','markerfacecolor','k','markersize',8)
    hold on
    xgrid = 0:0.01:3.5;
    plot(xgrid,f.p2+f.p1*xgrid,'k--')
    min(a1)
    set(gca,'fontsize',16)
    xlabel('Positivity of Ag (%), Round 1'); ylabel('Positivity of Ag (%), Round 2')
    grid on; %axis equal
    xlim([0,3.5]); ylim([0,2])
    plot([0.7,0.7],[0,2],':','color',[0.7,0.3,0.3],'linewidth',2)
end

%% FIGURE D - Ag versus PCR
function[] = plot_AG_PCR(round,AG,PCR,pop)
        if round == 1
            mrkC = [0.3,0.3,0.7]; lC = [0.3,0.3,0.7]; mrk = '>'; Tx = 0.2; Ty = 3.75;
        elseif  round == 2
            mrkC = [213,94,0]/255; lC = [213,94,0]/255; mrk = 'o'; Tx = 0.2; Ty = 3.4;
        end
        
        %size(PCR)
        plot(PCR,AG,mrk,'linewidth',1,'markeredgecolor',mrkC,'markerfacecolor',mrkC,'markersize',8)
        xlabel('7D PCR incidence (%)'); ylabel('Ag positivity (%)'); set(gca,'fontsize',20)

        [fitresult, gof] = createFit(PCR, AG, pop)
        C1 = fitresult.p1;
        C2 = fitresult.p2;
        perc = 0:0.01:1;
        plot(perc,C2+C1*perc,'--','linewidth',2,'color',lC)
        plot(0,C2,'o','markersize',13,'linewidth',1,'markerfacecolor',lC,'markeredgecolor','k')
        
%         pr = 0.7407; pCI = 1.481;
%         pr = 0.4287; pCI = 0.5913;
%         pr = 0.3886; pCI = 0.6849;
%         pr = 0.4479; pCI = 0.5818;
%         SE = abs(pr-pCI)/1.96;
%         disp(['95%CI: (',num2str(pr-1.96*SE),',',num2str(pr+1.96*SE),')'])
%         disp(['90%CI: (',num2str(pr-1.64*SE),',',num2str(pr+1.64*SE),')'])
%         disp(['99%CI: (',num2str(pr-2.58*SE),',',num2str(pr+2.58*SE),')'])
%         disp(['99.9%CI: (',num2str(pr-3.29*SE),',',num2str(pr+3.29*SE),')'])

end        


% %% FIGURE B
function[mx,my,mxy,sx,sy,mxyJ,sxyJ]= getB(x,y,p1,p2,pl,col)
    %% mxy - weighted mean of mx/my
    %% sxyJ - std around the ratio of weighted means obtained by jackknife (50% withheld)
    
    xsh = 0.03;
    idx = ~isnan(x); x = x(idx); y = y(idx); p1 = p1(idx); p2 = p2(idx);    %% only those tested in the later round
    idx = ~isnan(y); x = x(idx); y = y(idx); p1 = p1(idx); p2 = p2(idx);   %% only those tested in the earlier round
    
    if pl==1
        lw = 2; mrk1 = 5; mrk2 = 6;
        figure(1); box on;            %% scatterplot of test results in R12, R23
        loglog(x,y,'o','markerfacecolor',col,'markersize',mrk1,'color',col)
        hold on; grid on
        xlim([10^-1.5,10^1.5])
        ylim([10^-1.5,10^1.5])
    end
    
    dx = 0.25;
    for i=1:30
        X = x(x>(i-1)*dx & x<=i*dx);
        Y = y(x>(i-1)*dx & x<=i*dx);
        P1 = p1(x>(i-1)*dx & x<=i*dx);
        P2 = p2(x>(i-1)*dx & x<=i*dx);
        
        %% All data considered
        mx(i) = P1'*X/sum(P1);
        my(i) = P2'*Y/sum(P2);
        sx(i) = 0;
        sy(i) = 0;
        %disp([i,numel(X)])
        
        for iL = 1:numel(X)
            sx(i) = sx(i) + P1(iL)*(X(iL)-mx(i))^2;
            sy(i) = sy(i) + P2(iL)*(Y(iL)-my(i))^2;
        end
        sx(i) = sqrt(numel(X)/(numel(X)-1)*sx(i)/sum(P1));
        sy(i) = sqrt(numel(Y)/(numel(Y)-1)*sy(i)/sum(P2));
        
        %% Jackknife with 50% data included
        perc = 0.5;
        N = numel(X); NS = floor(perc*N);
        id = zeros([1,N]); id(1:NS) = 1;
        MXY = [];
        Nreps = 1000;
        if N>=4
            for j = 1:Nreps
                id = randperm(N);
                mx_tmp = (P1'.*id)*(X.*id')/sum(P1'.*id);
                my_tmp = (P2'.*id)*(Y.*id')/sum(P2'.*id);
                MXY(j) = mx_tmp/my_tmp;
            end
        end
        sxyJ(i) = std(MXY);
        mxyJ(i) = mean(MXY);
        %fprintf(1,'\n\nBin center: %1.3f',0.25*i-0.125)
        %fprintf(1,'\nNumber of data points: %d',N)
        %fprintf(1,'\nRatio from all data: %1.3f',mx(i)/my(i))
        %fprintf(1,'\nRatio of means: %1.3f',mean(MXY))
        %fprintf(1,'\nSTD of ratio of means: %1.3f',std(MXY))
    end
    mxy = mx./my;
end    

%% FIGURE B
function[] = plotB(mx,my,sx,sy,mxy,mxyJ,sxyJ,col,mrk,xsh)
    lw = 2; mrk1 = 5; mrk2 = 6;
    xx = 0.125+xsh:0.25:30*0.25;
    
    figure(2); 
    hold on; box on
    a1 = 0.17; b1 = 0.36;
    a2 = 0.24; b2 = 0.28; %% R12 weighted
    a3 = 0.35; b3 = 0.79;
    a4 = 3/2; b4 = 0; %% R12 random
    a5 = 1/2.26; b5 = 0; %% R23 random
    a6 = 0.29; b6 = 1.18; %% R23 weighted
    X = 0:0.01:7;
    %plot(X,X./(a1*X+b1),'.-b')
    plot(X,(a4*X+b4),'--k')
    plot(X,X./(a2*X+b2),'-k')
    plot(X,X./(a6*X+b6),'-','color','k')
    plot(X,(a5*X+b5),'--','color','k')
    xlim([0,4])
    ylim([0,5])


    %plot(mx,mx./my,mrk,'color',col,'markersize',mrk2,'linewidth',lw)
    for i=1:30
        plot(xx(i),mxyJ(i),mrk,'color',col,'markerfacecolor',col,'markersize',mrk2,'linewidth',lw)
        plot([xx(i),xx(i)],[mxyJ(i)-1.96*sxyJ(i),mxyJ(i)+1.96*sxyJ(i)],'color',col,'linewidth',2)
    end
    
    set(gca,'fontsize',14)
    xlabel('Positivity in the previous round (%)')
    ylabel('Consecutive rounds test positivity ratio')
    
end

%% Linear fits
function [fitresult, gof] = createFit(PCR, AG, pop)
    [xData, yData, weights] = prepareCurveData( PCR, AG, pop );
    ft = fittype( 'poly1' ); 
    opts = fitoptions( 'Method', 'LinearLeastSquares' );
    opts.Weights = weights;
    [fitresult, gof] = fit( xData, yData, ft, opts ); 
end

%% Exponential fit
function[yhat] = exp_fit(p,x)
    yhat = exp(p(1)+p(2)*x);
end

%% Power-law fit
function[yhat] = loglog_fit(p,x)
    yhat = p(1)*x.^p(2);
end
