# Supplementary material for: Spatial scales, patterns, and positivity trends of SARS-CoV-2 pandemics in mass rapid antigen testing in Slovakia
Source: PLoS One. 2021 Aug 25;16(8):e0256669. doi: 10.1371/journal.pone.0256669 (PMC8386854; doi:10.1371/journal.pone.0256669)
Supplement: S1 Code and dataset — For the purpose of the numerical analysis the data are also stored in a MATLAB© table format, files DataAG.mat and Data_Counties.mat. The code is organized into four main files: figure1.m, figure2.m, figure3.m, and figure4.m. It was implemented in MATLAB© 2016b. MATLAB© curve fitting tool was also used only in figure4.m to compute weighted linear regressions. (ZIP) [file pone.0256669.s004.zip › supplement_S2/figure2.m]

%% Figure 2
clear; clc
load('/Users/kbodova/work/Work_Covid19/Ag/detailne_data/AgGPS123'); 
data = AgGPSS7(2:end,:);
pop1 = data.Test1; 
idx1 = ~isnan(pop1); 
pop1(isnan(pop1))=[]; 
out1 = 100*data.VarName9; 
out1(isnan(out1))=[]; 
num1 = data.Pozit1; 
num1(isnan(out1))=[]; 
idpop1 = pop1<1; 
pop1(idpop1) = []; 
out1(idpop1) = []; 
num1(idpop1) = [];
lat = double(data.LAT); 
lat1 = lat(idx1); 
lon = double(data.LONG); 
lon1 = lon(idx1); 
lat1(idpop1) = []; 
lon1(idpop1) = [];


%% Options
runMoran = 1;               %% 1 - Compute Moran's global I for different weight matrices and tile sizes
                            %% 2 - Compute null distribution under the null hypothesis by random permutations of positivity
datatype = 1;               %% 1 - positivity rate, 2 - number tested

pop = pop1; out = out1; lat = lat1; lon = lon1; %% 1st testing round
e = 0.01;                   %% small positive to get things through a threshold
if runMoran == 1
    RTH = [1,1.5,4]+e;      %% threshold distance for neighborhood (1-includes 4 nearest neighbors, 1.5 - all 8 neighbors, 4 - 48 closest regions)
    MGR = 3:50;             %% width of the bin in km
elseif runMoran == 2
    RTH = 1+e;              %% threshold distance for neighborhood (1-includes 4 nearest neighbors, 1.5 - all 8 neighbors, 4 - 48 closest regions)
    MGR = 10;               %% width of the bin in km
end

I = zeros(numel(RTH),numel(MGR));
for idm = 1:numel(MGR)
    %% tested - 2D grid of number of tested, grid size dx x dy
    %% positive - 2D grid of positivity rate, grid size dx x dy
    dx = 0.013312*MGR(idm);
    dy = dx/1.4802;     %% 1km x 1km
    [X,Y,tested,positive] = initialize_corrected(dx,dy,pop1,num1,lat,lon);   
    
    Dx = dist_lat_lon(X(1),Y(1),X(2),Y(1));
    Dy = dist_lat_lon(X(1),Y(1),X(1),Y(2));
    Dr = sqrt(Dx^2+Dy^2);
    
    %% list of all regions (longitude, latitude, positivity)
    datapts = []; 
    nD=0;
    for i=1:numel(X)
        for j=1:numel(Y)
            nD = nD+1;
            datapts(nD,1) = X(i);
            datapts(nD,2) = Y(j);
            if datatype == 1
                datapts(nD,3) = positive(i,j)/(MGR(idm)^2);
            else
                datapts(nD,3) = tested(i,j);
            end
        end
    end
    
    %% Moran I statistics for spatial correlation 
    for idth = 1:numel(RTH)
        if runMoran == 1                            %% computes the I statistics for a combination of tile size and threshold radius once
            Rthresh = MGR(idm)*RTH(idth);           %% neighbors if distance < Rthresh
            w = 1;                                  %% same weights for all neighbors within range Rthresh
            Inum = 0; Idenom = 0; S0 = 0;
            meanP = mean(datapts(:,3));
            XX = datapts(:,1);
            YY = datapts(:,2);
            dP = datapts(:,3)-meanP;                %% deviation from the mean
            nonzero_weights = 0;
            for i=1:nD
                Idenom = Idenom + dP(i)^2;
                for j=1:nD
                    if dist_lat_lon(XX(i),YY(i),XX(j),YY(j)) < Rthresh && i~=j
                        Inum = Inum + w*dP(i)*dP(j);
                        S0 = S0 + w;
                        nonzero_weights = nonzero_weights + 1;
                    end
                end
            end
            I(idth,idm) = nD/S0*Inum/Idenom;        %% I-statistics calculation
            fprintf(1,'\nMoran I=%1.2f',I(idth,idm))
        elseif runMoran == 2                        %% computes the I statistics for a combination of tile size and threshold radius 1+Nperm times (Nperm times with randomly shuffled velues)
            Nperm = 1e3-1;                          %% number of random permutations
            alpha = 0.001;                          %% significance level
            I = [];                                 %% vector storing permuted I values, first is non-permuted

            for ip=1:Nperm+1
                Rthresh = MGR(idm)*RTH(idth);       %% neighbors if distance < Rthresh
                w = 1;                              %% same weights for all neighbors within range Rthresh
                Inum = 0; Idenom = 0; S0 = 0;
                meanP = mean(datapts(:,3));
                XX = datapts(:,1);
                YY = datapts(:,2);
                if ip == 1
                    dP = datapts(:,3)-meanP;        %% deviation from the mean
                else
                    Pperm = datapts(randperm(nD),3);%% permuted data
                    dP = Pperm-meanP;               %% deviation from the mean
                end

                nonzero_weights = 0;
                for i=1:nD
                    Idenom = Idenom + dP(i)^2;
                    for j=1:nD
                        if dist_lat_lon(XX(i),YY(i),XX(j),YY(j)) < Rthresh && i~=j
                            Inum = Inum + w*dP(i)*dP(j);
                            S0 = S0 + w;
                            nonzero_weights = nonzero_weights + 1;
                        end
                    end
                end
                I(ip) = nD/S0*Inum/Idenom;
                fprintf(1,'\n[%d] Moran I=%1.6f ',ip,I(ip),RTH(idth)*MGR(idm))
            end
        end
    end
end

%% Plots
if runMoran == 1
    c = get(gca,'colororder');
    figure(1); clf; hold on; box on
    plot(MGR(1:48),I(1,1:48),'--ok','linewidth',1,'markersize',7,'markerfacecolor',c(1,:))
    plot(MGR(1:48),I(2,1:48),'--ok','linewidth',1,'markersize',7,'markerfacecolor',c(2,:))
    plot(MGR(1:48),I(3,1:48),'--ok','linewidth',1,'markersize',7,'markerfacecolor',c(3,:))
    legend('4 points (radius 1)','8 points (radius 1.5)','48 points (radius 4)')
    set(gca,'fontsize',18)
    xlabel('Tile dimension in km')
    ylabel('Moran global I coefficient')
    xlim([0,51])
    ylim([-0.1,0.8])
    %yticks(-0.1:0.1:0.8)
    grid on
elseif runMoran == 2
    c = get(gca,'colororder');
    figure(1); clf; hold on; box on
    [y,x]=hist(I(2:end),-0.1:0.003:0.1); 
    h1 = bar(x,y/(sum(y)*(x(2)-x(1))),'facecolor',c(1,:));
    xlim([-0.1,0.1])
    set(gca,'fontsize',14)
    xlabel('Moran I under null hypothesis (random permutations)')
    ylabel('Count')
end    


%% INITIALIZE
function[X,Y,tested,out] = initialize_corrected(dx,dy,pop,num,lat,lon)
    Xmin = 16.5; Xmax = 23;
    Ymin = 47.5; Ymax = 49.9;
    X = Xmin:dx:Xmax; Nx = numel(X);
    Y = Ymin:dy:Ymax; Ny = numel(Y);
    tested = zeros(Nx,Ny); 
    positive = zeros(Nx,Ny);
    for i=1:numel(lat)
        x = lon(i); y = lat(i);
        [~,idx] = min((X-x).^2);
        [~,idy] = min((Y-y).^2);
        tested(idx,idy) = tested(idx,idy) + pop(i);
        positive(idx,idy) = positive(idx,idy) + num(i);
    end
    out = zeros(Nx,Ny);
    for i=1:numel(X)
        for j=1:numel(Y)
            if tested(i,j) > 0
                out(i,j) = 100*positive(i,j)./tested(i,j);
            end
        end
    end
end

%% COMPUTE DISTANCE in km
function[dd] = dist_lat_lon(lon_orig,lat_orig,lon,lat) 
    phi1 = lat_orig;
    phi2 = lat;
    lam1 = lon_orig;
    lam2 = lon;

    aa = sind((phi1-phi2)/2)^2 + cosd(phi1)*cosd(phi2)*sind((lam1-lam2)/2)^2;
    dd = 2*6371*atan2(sqrt(aa),sqrt(1-aa));
end
