# Supplementary material for: Spatial scales, patterns, and positivity trends of SARS-CoV-2 pandemics in mass rapid antigen testing in Slovakia
Source: PLoS One. 2021 Aug 25;16(8):e0256669. doi: 10.1371/journal.pone.0256669 (PMC8386854; doi:10.1371/journal.pone.0256669)
Supplement: S1 Code and dataset — For the purpose of the numerical analysis the data are also stored in a MATLAB© table format, files DataAG.mat and Data_Counties.mat. The code is organized into four main files: figure1.m, figure2.m, figure3.m, and figure4.m. It was implemented in MATLAB© 2016b. MATLAB© curve fitting tool was also used only in figure4.m to compute weighted linear regressions. (ZIP) [file pone.0256669.s004.zip › supplement_S2/figure3.m]

%% FIGURE 3

clear; clc
%% ----------> Begin read data
clear;
load('DataAG'); 
data = DataAG(2:end,:);
pop1 = data.Test1;                      %% number of tested
idx1 = ~isnan(pop1); 
pop1(isnan(pop1))=[]; 
out1 = 100*data.VarName9; 
out1(isnan(out1))=[];                   %% positivity in percent
num1 = data.Pozit1;                     %% number of positive cases
num1(isnan(out1))=[]; 
idpop1 = pop1<1;                        %% to eliminate small villages under threshold population (number of tested)
pop1(idpop1) = []; 
out1(idpop1) = []; 
num1(idpop1) = [];
lat = double(data.LAT); lat1 = lat(idx1); 
lon = double(data.LONG); lon1 = lon(idx1); 
lat1(idpop1) = []; lon1(idpop1) = [];
%% <------------ End read data

%% Smoothing parameters - runs diffusion on the grid
sig = 0.001;            %% c+ = c + dt*sig^2/2*[ (cx+ - 2c + cx-)/dx^2 + (cy+ - 2c + cy-)/dy^2]
iters = 100/sqrt(sig);  %% number of numerical iterations of the heat eqn
dt = 0.001;             %% time step in the heat eqn
%% Recalculate data to grid regions based on numbers of positive/tested 
dx = 0.03; dy = dx;     %% Basic tile size: cca 2km x 3km  
pop = pop1; out = out1; lat = lat1; lon = lon1; num = num1; %% 1st testing round
stp = 10;               %% step size in radius
lx = 120; ly = 75;      %% 
Gbox = [1,217,1,81];    %% index range of the whole region 

%% Recalculate into a grid
[X,Y,tested,positive] = initialize(dx,dy,pop,num,lat,lon);
%% Smooth for visualization purposes - FIGURE 1
[X0,Y0,tested0,positive0] = diffuse(X,Y,tested,positive,dx,dy,dt,0.05,iters,pop,out,lat,lon); %% 0.05
plot_diffused_gray(X0,Y0,tested0,positive0,lx,ly,Gbox,idpop1);
colorbar
%% Smooth by a very small amount
[X,Y,tested,positive] = diffuse(X,Y,tested,positive,dx,dy,dt,sig,iters,pop,out,lat,lon);

%% Size of one tile in a grid
xw = dist_lat_lon(X(1),Y(1),X(2),Y(1));
yw = dist_lat_lon(X(1),Y(1),X(1),Y(2));

figure(2); clf;
xwidth = 19;            %% shaded region long. width (index)
ywidth = 13;            %% shaded region lat. width (index)
XC = floor(numel(X)/2); %out of 217
YC = floor(numel(Y)/2); %out of 81
%% Size of the shaded regions
xwidth_km = dist_lat_lon(X(1),Y(1),X(xwidth),Y(1));
ywidth_km = dist_lat_lon(X(1),Y(1),X(1),Y(ywidth));
fprintf(1,'\nX-spacing: %1.2f, Y-spacing: %1.2f',xwidth_km,ywidth_km)
for cs = 1:9
    %figure(1)
    if cs == 1 IDX = [1,xwidth]; IDY = [1,ywidth]; nc = 1; plot_regions(IDX,IDY,X,Y,nc); pl=3;
    elseif cs == 2 IDX = [XC-floor(xwidth/2),XC+floor(xwidth/2)]; IDY = [1,ywidth]; nc = 2; plot_regions(IDX,IDY,X,Y,nc); pl=3;
    elseif cs == 3 IDX = [numel(X)-xwidth,217]; IDY = [1,ywidth]; nc = 3; plot_regions(IDX,IDY,X,Y,nc); pl=3;
    elseif cs == 4 IDX = [1,xwidth]; IDY = [YC-floor(ywidth/2),YC+floor(ywidth/2)]; nc = 1; plot_regions(IDX,IDY,X,Y,nc); pl=2;
    elseif cs == 5 IDX = [XC-floor(xwidth/2),XC+floor(xwidth/2)]; IDY = [YC-floor(ywidth/2),YC+floor(ywidth/2)]; nc = 2; plot_regions(IDX,IDY,X,Y,nc); pl=2;
    elseif cs == 6 IDX = [numel(X)-xwidth,numel(X)]; IDY = [YC-floor(ywidth/2),YC+floor(ywidth/2)]; nc = 3; plot_regions(IDX,IDY,X,Y,nc); pl=2;
    elseif cs == 7 IDX = [1,xwidth]; IDY = [numel(Y)-ywidth,numel(Y)]; nc = 1; plot_regions(IDX,IDY,X,Y,nc); pl=1;
    elseif cs == 8 IDX = [XC-floor(xwidth/2),XC+floor(xwidth/2)]; IDY = [numel(Y)-ywidth,numel(Y)]; nc = 2; plot_regions(IDX,IDY,X,Y,nc); pl=1;
    elseif cs == 9 IDX = [numel(X)-xwidth,217]; IDY = [numel(Y)-ywidth,numel(Y)]; nc = 3; plot_regions(IDX,IDY,X,Y,nc); pl=1;
    end
    
    DGRID = [-1000:stp:1000];           %% Distance bins
    PRHO = [];                          %% Positivity as a function of radius
    for lx = IDX(1):IDX(2)              %% Iteration through all grid points in each shaded area
        for ly = IDY(1):IDY(2)
            if positive(lx,ly)>0
                [dgrid,rho,out_grid] = decay_distance(X,Y,positive,tested,lx,ly,stp,Gbox); 
                %% dgrid - grid on distance, should be the same (shorter/longer) for all cases with the same stp
                %% rho - distance from the peak
                %% out_grid - values of average weighted (by popsize) positivity for dgrid
                pos_out = zeros(size(DGRID)); 
                rho = rho - mod(rho,stp);
                dgrid = dgrid - rho;    %% shift by distance from the epidemic hotspot
                for i=1:numel(out_grid)
                    idx = find(DGRID == dgrid(i));
                    pos_out(idx) = out_grid(i);
                end
                PRHO = [PRHO;pos_out];
            end
        end
    end
    figure(2); subplot(3,1,pl)
    c = get(gca,'colororder');
    Mrho = mean(PRHO); Srho = std(PRHO);
    idpos = find(Mrho>0.01);  idpos = idpos(4:end-3);
    plot([0,0],[0.5,4],'k','linewidth',2); hold on
    shadedErrorBar(DGRID(idpos),Mrho(idpos),Srho(idpos),'lineprops',{'o-','markersize',3,'color',c(nc,:)})
    set(gca, 'YScale', 'log')
    ylim([0.5,4]); yticks([0.5,1,2,4])
end

%% Recalculate into a grid
function[X,Y,tested,out] = initialize(dx,dy,pop,num,lat,lon)
    Xmin = 16.5; Xmax = 23;
    Ymin = 47.5; Ymax = 49.9;
    X = Xmin:dx:Xmax; Nx = numel(X);
    Y = Ymin:dy:Ymax; Ny = numel(Y);
    tested = zeros(Nx,Ny); 
    positive = zeros(Nx,Ny);
    for i=1:numel(lat)
        x = lon(i); y = lat(i);
        [~,idx] = min((X-x).^2);
        [~,idy] = min((Y-y).^2);
        tested(idx,idy) = tested(idx,idy) + pop(i);
        positive(idx,idy) = positive(idx,idy) + num(i);
    end
    out = zeros(Nx,Ny);
    for i=1:numel(X)
        for j=1:numel(Y)
            if tested(i,j) > 0
                out(i,j) = 100*positive(i,j)./tested(i,j);
            end
        end
    end
end

%% Smooth for visualization purposes
function[X,Y,tested,positive] = diffuse(X,Y,tested,positive,dx,dy,dt,sig,iters,pop1,out1,lat,lon)
    Nx = numel(X); Ny = numel(Y);
    Rx = dt*sig^2/2/(dx^2);
    Ry = dt*sig^2/2/(dy^2);
    %fprintf(1,'Von Neumann: %1.4f < 0.25?',max(Rx,Ry))
    for i = 1:round(iters)
        Ttmp = tested;
        Ptmp = positive;
        for ix = 2:Nx-1
            for iy = 2:Ny-1
                Ttmp(ix,iy) = Ttmp(ix,iy) + Rx*(tested(ix+1,iy)-2*tested(ix,iy)+tested(ix-1,iy)) + Ry*(tested(ix,iy+1)-2*tested(ix,iy)+tested(ix,iy-1));
                Ptmp(ix,iy) = Ptmp(ix,iy) + Rx*(positive(ix+1,iy)-2*positive(ix,iy)+positive(ix-1,iy)) + Ry*(positive(ix,iy+1)-2*positive(ix,iy)+positive(ix,iy-1));
            end
        end
        tested = Ttmp;
        positive = Ptmp;
    end
end

%% FIGURE 1 - smoothed cases density
function[] = plot_diffused_gray(X,Y,tested,positive,lx,ly,Gbox,idpop1)
    figure(1); clf; 
    cG = colormap(flipud(gray));
    h = pcolor(X,Y,positive'); 
    set(h, 'EdgeColor', 'none');
    x_min = Gbox(1); x_max = Gbox(2); y_min = Gbox(3); y_max = Gbox(4);
end

%% FIGURE 1 - plot shaded regions
function[] = plot_regions(idx,idy,X,Y,nc)
    figure(1);
    Xmin = 16.5; Xmax = 23;
    Ymin = 47.5; Ymax = 49.9;
    xlim([Xmin,Xmax]); ylim([Ymin,Ymax]);
    v = [X(idx(1)),X(idx(2)),X(idx(2)),X(idx(1));Y(idy(1)),Y(idy(1)),Y(idy(2)),Y(idy(2))]';
    c = get(gca,'colororder');
    if nc == 1 col = c(1,:);
    elseif nc == 2 col = c(2,:);
    else col = c(3,:);
    end
    patch('Faces',[1,2,3,4],'Vertices',v,...
    'EdgeColor','none','FaceColor',col,'LineWidth',2,'FaceAlpha',.1); hold on; 
end

%% COMPUTE DISTANCE in km
function[dd] = dist_lat_lon(lon_orig,lat_orig,lon,lat) 
    phi1 = lat_orig;
    phi2 = lat;
    lam1 = lon_orig;
    lam2 = lon;

    aa = sind((phi1-phi2)/2)^2 + cosd(phi1)*cosd(phi2)*sind((lam1-lam2)/2)^2;
    dd = 2*6371*atan2(sqrt(aa),sqrt(1-aa));
end

%% FIGURE 2 - decay of positivity from the peak
function[dgrid,rho,out_grid] = decay_distance(X,Y,pozitivni,testovani,lx,ly,stp,Gbox)    
    lon_orig = X(lx); lat_orig = Y(ly); %% current location
    DX(1) = X(Gbox(1)); DX(2) = X(Gbox(2)); DY(1) = Y(Gbox(3)); DY(2) = Y(Gbox(4)); % region to work with
    for i =1:2
        for j = 1:2
            dd(i,j) = dist_lat_lon(lon_orig,lat_orig,DX(i),DY(j)); 
        end
    end
    maxd = max(dd(:));
    dgrid = 0:stp:maxd;
    Ngrid = length(dgrid);
    avg_grid = zeros(2,Ngrid);
    
    for xi = Gbox(1):Gbox(2)
        for yi = Gbox(3):Gbox(4)
            if pozitivni(xi,yi) > 1e-1
                dd = dist_lat_lon(lon_orig,lat_orig,X(xi),Y(yi)); 
                idx = floor(dd/stp)+1; 
                avg_grid(1,idx) = avg_grid(1,idx) + pozitivni(xi,yi)*testovani(xi,yi);
                avg_grid(2,idx) = avg_grid(2,idx) + testovani(xi,yi);
            end
        end
    end
    
    %% distance from epidemic hotspot
    rho = dist_lat_lon(X(58),Y(40),X(lx),Y(ly));
    plot(X(58),Y(40),'^','color','k','markerfacecolor',[0.2,0.8,0.2],'markersize',15,'linewidth',1)
    
    for i = 1:floor(maxd/stp)
        if avg_grid(2,i) > 0
            out_grid(i) = avg_grid(1,i)/avg_grid(2,i);
        else
            out_grid(i) = 0;
        end;
    end;
    out_grid = [pozitivni(lx,ly),out_grid];
    %% Summarize the curves dgrid-rho,out_grid into a mean +/- std plot
end
