# Supplementary material for: Spatial scales, patterns, and positivity trends of SARS-CoV-2 pandemics in mass rapid antigen testing in Slovakia
Source: PLoS One. 2021 Aug 25;16(8):e0256669. doi: 10.1371/journal.pone.0256669 (PMC8386854; doi:10.1371/journal.pone.0256669)
Supplement: S1 Code and dataset — For the purpose of the numerical analysis the data are also stored in a MATLAB© table format, files DataAG.mat and Data_Counties.mat. The code is organized into four main files: figure1.m, figure2.m, figure3.m, and figure4.m. It was implemented in MATLAB© 2016b. MATLAB© curve fitting tool was also used only in figure4.m to compute weighted linear regressions. (ZIP) [file pone.0256669.s004.zip › supplement_S2/DataAG.xlsx]

## Sheet: MunicipalitiesAG
RHQ	Kraj	Okres	Obec	LAT	LONG	Test1	Pozit1	% 30.10.-1.11.	Test2	Pozit2	% 7-8.11.	Test3	Pozit3	14-15.11	TotalRes3	PosRes3	21-22.11.	TotalNRes3	PosNRes3	28-29.11.
Zvolen	Banskobystrický	Lučenec	Ábelová	48.4116	19.4328	245	1	0.0041
Rožňava	Košický	Rimavská Sobota	Abovce	48.3187	20.3365	464	3	0.0065
Sereď	Trnavský	Galanta	Abrahám	48.2484	17.6188	960	5	0.0052
Prešov	Prešovský	Bardejov	Abrahámovce	49.1617	21.344	323	7	0.0217	278	3	0.0108	61	0	0	50	0	0	11	0	0
Prešov	Prešovský	Kežmarok	Abrahámovce	49.0443	20.4386	100	2	0.02	255	0	0
Martin	Žilinský	Turčianske Teplice	Abramová	48.936	18.7956	268	3	0.0112	383	0	0
Prešov	Prešovský	Prešov	Abranovce	48.9318	21.3453	708	7	0.0099	561	3	0.0053
Trenčín	Trenčiansky	Trenčín	Adamovské Kochanovce	48.8518	17.9291	640	0	0	645	4	0.0062
Nitra	Nitriansky	Nitra	Alekšince	48.3664	17.9479	1014	24	0.0237				258	4	0.0155	209	2	0.0096	49	2	0.0408
Levice	Nitriansky	Nové Zámky	Andovce	47.9961	18.0985	1062	6	0.0056
Prešov	Prešovský	Bardejov	Andrejová	49.3359	21.3336	344	7	0.0203	247	3	0.0121	63	0	0	43	0	0	20	0	0
Rožňava	Košický	Rožňava	Ardovo	48.532	20.4151	353	2	0.0057
Rožňava	Košický	Spišská Nová Ves	Arnutovce	48.9791	20.4924	729	19	0.0261	605	5	0.0083
Nitra	Nitriansky	Nitra	Báb	48.3099	17.8666	845	1	0.0012
Martin	Žilinský	Námestovo	Babín	49.3308	19.3807	864	25	0.0289	830	3	0.0036
Zvolen	Banskobystrický	Zvolen	Babiná	48.4352	19.0911	160	0	0	446	3	0.0067
Nitra	Nitriansky	Nitra	Babindol	48.2892	18.2381	947	4	0.0042
Rožňava	Košický	Rimavská Sobota	Babinec	48.5152	20.0043	0	0	0
Sereď	Trnavský	Dunajská Streda	Báč	48.1333	17.5667	783	5	0.0064	671	3	0.0045
Trebišov	Košický	Trebišov	Bačka	48.4421	22.0494	460	6	0.013				279	9	0.0323	205	6	0.0293	74	3	0.0405
Trebišov	Košický	Trebišov	Bačkov	48.7399	21.6232	493	1	0.002
Trebišov	Košický	Košice - okolie	Bačkovík	48.7828	21.4316	553	1	0.0018
Zvolen	Banskobystrický	Brezno	Bacúch	48.8557	19.807	598	3	0.005	653	1	0.0015
Zvolen	Banskobystrický	Banská Štiavnica	Baďan	48.3317	18.8457	292	0	0
Nitra	Nitriansky	Nitra	Bádice	48.399	18.1255	536	0	0
Zvolen	Banskobystrický	Banská Bystrica	Badín	48.2699	19.0673	1580	8	0.0051	1455	4	0.0027
Malacky	Bratislavský	Pezinok	Báhoň	48.3094	17.4452	1486	8	0.0054
Michalovce	Košický	Michalovce	Bajany	48.6026	22.1088	322	1	0.0031	331	2	0.006
Levice	Nitrianský	Komárno	Bajč	47.9233	18.2089	858	1	0.0012
Prešov	Prešovský	Prešov	Bajerov	48.9537	21.117	423	10	0.0236	349	0	0
Prešov	Prešovský	Sabinov	Bajerovce	49.2138	20.7975	189	6	0.0317	198	3	0.0152	48	1	0.0208	43	1	0.0233	5	0	0
Levice	Nitriansky	Nové Zámky	Bajtava	47.8559	18.7494	243	0	0
Sereď	Trnavský	Dunajská Streda	Baka	47.9076	17.5217	556	15	0.027	835	11	0.0132	533	15	0.0281	351	0	0	182	15	0.0824
Zvolen	Banskobystrický	Banská Bystrica	Baláže	48.8158	19.1955	170	4	0.0235	196	2	0.0102	117	3	0.0256	54	0	0	63	3	0.0476
Prešov	Prešovský	Levoča	Baldovce	48.9923	20.7138	247	3	0.0121	215	2	0.0093
Zvolen	Banskobystrický	Veľký Krtíš	Balog nad Ipľom	48.0827	19.1335	572	2	0.0035
Sereď	Trnavský	Dunajská Streda	Baloň	47.8259	17.6779	620	6	0.0097	659	2	0.003
Prešov	Prešovský	Stropkov	Baňa	48.6667	20.5167	85	4	0.0471	103	0	0
Hlohovec	Trnavský	Piešťany	Banka	48.5855	17.8554	1501	7	0.0047
Levice	Nitriansky	Nové Zámky	Bánov	48.0466	18.1881	2253	6	0.0027
Trenčín	Trenčiansky	Bánovce nad Bebravou	Bánovce nad Bebravou	48.7213	18.2575	8839	168	0.019	9201	82	0.0089
Michalovce	Košický	Michalovce	Bánovce nad Ondavou	48.6832	21.8124	515	5	0.0097	601	5	0.0083
Zvolen	Banskobystrický	Banská Štiavnica	Banská Belá	48.4747	18.9337	696	3	0.0043
Zvolen	Banskobystrický	Banská Bystrica	Banská Bystrica	48.7395	19.1535	36340	379	0.0104	41007	135	0.0033
Zvolen	Banskobystrický	Banská Štiavnica	Banská Štiavnica	48.4486	18.91	7697	22	0.0029
Michalovce	Prešovský	Vranov nad Topľou	Banské	48.8299	21.5758	1072	9	0.0084	1016	6	0.0059
Zvolen	Banskobystrický	Banská Štiavnica	Banský Studenec	48.4489	18.9669	403	1	0.0025
Trebišov	Košický	Trebišov	Bara	48.4256	21.7161	120	0	0
Trebišov	Košický	Košice IV	Barca	48.3745	20.2303	2189	10	0.0046
Rožňava	Košický	Rimavská Sobota	Barca	48.3759	20.2302	281	0	0
Prešov	Prešovský	Bardejov	Bardejov	49.2918	21.2727	14398	220	0.0153	15718	112	0.0071
Levice	Nitriansky	Nové Zámky	Bardoňovo, Pozba	48.1087	18.422	613	3	0.0049
Zvolen	Banskobystrický	Žiar nad Hronom	Bartošova Lehôtka	48.6547	18.8987	321	0	0
Prešov	Prešovský	Bardejov	Bartošovce	49.1954	21.277	503	20	0.0398	478	1	0.0021
Trebišov	Košický	Košice - okolie	Baška	48.7073	21.1816	1776	8	0.0045
Michalovce	Prešovský	Humenné	Baškovce	48.7852	22.2053	503	19	0.0378	436	6	0.0138	98	0	0	82	0	0	16	0	0
Hlohovec	Trnavský	Piešťany	Bašovce	48.6336	17.7965	532	3	0.0056
Prešov	Prešovský	Poprad	Batizovce	49.0747	20.1814	1464	32	0.0219	1298	2	0.0015
Rožňava	Košický	Rimavská Sobota	Bátka	48.3798	20.1651	615	8	0.013
Zvolen	Banskobystrický	Veľký Krtíš	Bátorová	48.1344	19.2714	196	2	0.0102				102	1	0.0098	54	0	0	48	1	0.0208
Levice	Nitrianský	Komárno	Bátorové Kosihy	47.835	18.4115	2167	10	0.0046
Levice	Nitrianský	Levice	Bátovce, Bohunice, Pečenice	48.2901	18.7496	1057	1	0.0009
Prešov	Prešovský	Bardejov	Becherov	49.4197	21.3131	397	2	0.005	275	0	0
Trenčín	Trenčiansky	Nové Mesto nad Váhom	Beckov	48.7922	17.8932	1034	8	0.0077	1127	2	0.0018
Prešov	Prešovský	Levoča	Beharovce	49.1368	19.5791	114	2	0.0175	212	0	0
Žilina	Žilinský	Žilina	Belá	49.2337	18.9458	2351	71	0.0302	2273	13	0.0057
Michalovce	Prešovský	Snina	Belá nad Cirochou	48.975	22.1076	2102	27	0.0128	2044	8	0.0039
Martin	Žilinský	Martin	Belá-Dulice	49.0042	18.974	886	16	0.0181	864	3	0.0035
Levice	Nitriansky	Nové Zámky	Belá, Ľubá	47.8324	18.5954	697	3	0.0043
Nitra	Nitriansky	Zlaté Moravce	Beladice	48.3441	18.2899	1142	2	0.0018
Prešov	Prešovský	Svidník	Belejovce	49.3739	21.5429	59	0	0	10	0	0
Rožňava	Košický	Rimavská Sobota	Belín	48.3536	20.1077	113	0	0
Zvolen	Banskobystrický	Lučenec	Belina	48.2425	19.8513	503	0	0
Sereď	Trnavský	Dunajská Streda	Bellova Ves	48.0908	17.5131	221	0	0	309	0	0
Prešov	Prešovský	Bardejov	Beloveža	49.296	21.3683	584	11	0.0188	538	5	0.0093
Trenčín	Trenčiansky	Púchov	Beluša	49.0649	18.3268	3194	83	0.026	3181	43	0.0135	1392	36	0.0259	1256	33	0.0263	136	3	0.0221
Trenčín	Trenčiansky	Púchov	Beluša - Hloža	49.052	18.3108	428	5	0.0117	436	7	0.0161	307	4	0.013	152	4	0.0263	155	0	0
Trenčín	Trenčiansky	Púchov	Beluša - Podhorie	49.0399	18.3145	275	1	0.0036	270	0	0
Trebišov	Košický	Košice - okolie	Belža	48.5793	21.2713	217	0	0
Ružomberok	Žilinský	Liptovský Mikuláš	Beňadiková	49.0756	19.6805	273	3	0.011	268	0	0
Prešov	Prešovský	Svidník	Beňadikovce	49.2311	21.5475	88	1	0.0114	86	1	0.0116	13	0	0	10	0	0	3	0	0
Martin	Žilinský	Námestovo	Beňadovo	49.432	19.3423	653	12	0.0184	641	10	0.0156	202	1	0.005	168	0	0	34	1	0.0294
Trebišov	Košický	Košice - okolie	Beniakovce	48.7682	21.3162	606	7	0.0116				197	5	0.0254	99	1	0.0101	98	4	0.0408
Martin	Žilinský	Martin	Benice	49.005	18.8693	466	4	0.0086	349	3	0.0086
Michalovce	Prešovský	Vranov nad Topľou	Benkovce	48.9509	21.7095	391	4	0.0102	365	5	0.0137	117	2	0.0171	58	0	0	59	2	0.0339
Zvolen	Banskobystrický	Brezno	Beňuš	48.8288	19.7616	712	8	0.0112	685	5	0.0073
Sereď	Bratislavský	Senec	Bernolákovo	48.2007	17.3019	5410	33	0.0061
Prešov	Prešovský	Prešov	Bertotovce	49.0216	21.0242	166	4	0.0241	340	3	0.0088
Levice	Nitrianský	Levice	Beša	48.5356	21.9514	570	2	0.0035
Ružomberok	Žilinský	Ružomberok	Bešeňová	49.1001	19.4398	499	7	0.014	513	1	0.0019
Levice	Nitriansky	Nové Zámky	Bešeňová	49.1001	19.4398	1475	4	0.0027
Rožňava	Košický	Spišská Nová Ves	Betlanovce	48.9812	20.3898	500	6	0.012	448	9	0.0201	153	8	0.0523	105	6	0.0571	48	2	0.0417
Rožňava	Košický	Rožňava	Betliar	48.7027	20.5081	546	0	0
Michalovce	Košický	Sobrance	Bežovce	48.6288	22.1535	501	5	0.01	518	3	0.0058
Trebišov	Košický	Košice - okolie	Bidovce	48.7362	21.4395	898	2	0.0022
Trebišov	Košický	Trebišov	Biel	48.4089	22.0591	805	8	0.0099
Hlohovec	Trnavský	Trnava	Biely Kostol	48.3675	17.5304	1721	15	0.0087
Prešov	Prešovský	Levoča	Bijacovce	49.0238	20.7994	578	16	0.0277	575	1	0.0017
Malacky	Trnavský	Senica	Bílkove Humence	48.5857	17.2381	202	1	0.005	266	0	0
Levice	Nitriansky	Nové Zámky	Bíňa	47.92	18.6412	798	4	0.005
Hlohovec	Trnavský	Trnava	Bíňovce	48.5042	17.4807	594	1	0.0017
Zvolen	Banskobystrický	Lučenec	Biskupice	48.7098	18.2426	806	2	0.0025
Žilina	Žilinský	Žilina	Bitarová	49.2084	18.6718	820	10	0.0122	674	1	0.0015
Sereď	Trnavský	Dunajská Streda	Blahová	48.0865	17.5414	558	1	0.0018	485	2	0.0041
Sereď	Trnavský	Dunajská Streda	Blatná na Ostrove	48.0084	17.4426	830	5	0.006	982	5	0.0051
Sereď	Bratislavský	Senec	Blatné	48.2666	17.4192	1544	9	0.0058
Michalovce	Košický	Sobrance	Blatné Remety	48.7081	22.1041	306	0	0	313	1	0.0032
Michalovce	Košický	Sobrance	Blatné Revištia	48.7383	22.0795	190	0	0	199	0	0
Martin	Žilinský	Martin	Blatnica	49.3162	21.1314	620	20	0.0323	626	6	0.0096
Trebišov	Košický	Košice - okolie	Blažice	48.6672	21.4106	450	5	0.0111				75	0	0	52	0	0	23	0	0
Martin	Žilinský	Turčianske Teplice	Blažovce	48.9396	18.8446	215	5	0.0233	185	0	0
Topoľčany	Nitriansky	Topoľčany	Blesovce	48.5594	18.0369	196	4	0.0204	216	0	0
Rožňava	Košický	Rimavská Sobota	Blhovce	48.2751	19.9538	559	2	0.0036
Trenčín	Trenčiansky	Trenčín	Bobot	48.806	18.1914	575	12	0.0209	428	2	0.0047
Martin	Žilinský	Námestovo	Bobrov	49.4287	19.5412	1152	18	0.0156	1273	8	0.0063
Ružomberok	Žilinský	Liptovský Mikuláš	Bobrovec	49.1177	19.6105	1376	10	0.0073	1388	11	0.0079
Ružomberok	Žilinský	Liptovský Mikuláš	Bobrovník	49.1162	19.4768	400	6	0.015	358	6	0.0168	43	1	0.0233	20	0	0	23	1	0.0435
Trebišov	Košický	Košice - okolie	Bočiar	48.591	21.2354	326	1	0.0031
Sereď	Trnavský	Dunajská Streda	Bodíky	47.9232	17.4595	715	0	0	632	1	0.0016
Trenčín	Trenčiansky	Považská Bystrica	Bodiná	49.1081	18.5644	270	1	0.0037	279	1	0.0036
Martin	Žilinský	Turčianske Teplice	Bodorová	48.9048	18.8496	243	2	0.0082	240	0	0
Prešov	Prešovský	Sabinov	Bodovce	49.1123	21.1766	179	4	0.0223	169	1	0.0059
Prešov	Prešovský	Svidník	Bodružal	49.352	21.7092	48	0	0	81	0	0
Levice	Nitrianský	Komárno	Bodza	47.8364	17.8292	861	14	0.0163
Levice	Nitrianský	Komárno	Bodzianské Lúky	47.8867	17.9001	484	0	0
Prešov	Prešovský	Bardejov	Bogliarka	49.2799	21.151	71	0	0	86	0	0
Trebišov	Košický	Košice - okolie	Bohdanovce	48.6561	21.4009	592	2	0.0034
Hlohovec	Trnavský	Trnava	Bohdanovce nad Trnavou	48.43	17.5447	943	4	0.0042
Sereď	Trnavský	Dunajská Streda	Boheľov	47.9186	17.6923	221	2	0.009	251	1	0.004
Trenčín	Trenčiansky	Ilava	Bohunice	48.4802	17.6421	539	8	0.0148	521	2	0.0038
Rožňava	Košický	Rožňava	Bohúňovo	48.5164	20.3738	144	0	0
Topoľčany	Nitriansky	Topoľčany	Bojná	48.5752	18.0551	1326	38	0.0287	1300	6	0.0046
Topoľčany	Trenčiansky	Prievidza	Bojnice	48.7851	18.5864	3247	57	0.0176	2991	12	0.004
Hlohovec	Trnavský	Hlohovec	Bojničky	48.3901	17.7978	1226	4	0.0033
Trebišov	Košický	Trebišov	Boľ	48.4728	21.9445	492	3	0.0061
Sereď	Bratislavský	Senec	Boldog	48.236	17.4281	471	4	0.0085
Hlohovec	Trnavský	Trnava	Boleráz	48.4681	17.4948	1698	17	0.01				475	4	0.0084	389	1	0.0026	86	3	0.0349
Trenčín	Trenčiansky	Ilava	Bolešov	48.9873	18.1551	1178	9	0.0076	1063	9	0.0085
Trebišov	Košický	Košice - okolie	Boliarov	48.8027	21.4325	567	4	0.0071
Zvolen	Banskobystrický	Lučenec	Boľkovce	48.3372	19.77	304	2	0.0066
Trenčín	Trenčiansky	Bánovce nad Bebravou	Borčany	48.6588	18.2199	428	11	0.0257	289	0	0
Trenčín	Trenčiansky	Ilava	Borčice	48.9782	18.1415	605	3	0.005	558	1	0.0018
Martin	Žilinský	Turčianske Teplice	Borcová	48.9288	18.8393	165	2	0.0121	174	0	0
Malacky	Bratislavský	Malacky	Borinka	48.2618	17.0853	905	5	0.0055
Rožňava	Košický	Rožňava	Bôrka	48.6305	20.7644	338	0	0
Hlohovec	Trnavský	Trnava	Borová	48.3872	17.4452	335	3	0.009
Hlohovec	Trnavský	Piešťany	Borovce	48.5725	17.7456	789	8	0.0101				302	7	0.0232	120	0	0	182	7	0.0385
Trebišov	Košický	Trebišov	Borša	48.3944	21.7042	659	1	0.0015
Malacky	Trnavský	Senica	Borský Mikuláš	48.6309	17.2145	2922	18	0.0062	2958	5	0.0017
Malacky	Trnavský	Senica	Borský Svätý Jur	48.6137	17.0466	1166	11	0.0094	1294	2	0.0015
Trenčín	Trenčiansky	Nové Mesto nad Váhom	Bošáca	48.829	17.8404	749	4	0.0053	743	1	0.0013
Topoľčany	Trenčiansky	Partizánske	Bošany	48.5788	18.2486	2336	26	0.0111	2563	11	0.0043
Trebišov	Košický	Trebišov	Boťany	48.4447	22.0926	779	7	0.009
Rožňava	Košický	Rimavská Sobota	Bottovo	48.3127	20.1501	145	0	0
Michalovce	Košický	Michalovce	Bracovce	48.6462	21.839	571	10	0.0175	578	0	0
Nitra	Nitriansky	Nitra	Branč	48.2187	18.1442	1508	12	0.008
Levice	Nitriansky	Nové Zámky	Branovo	48.0249	18.3085	761	3	0.0039
Bratislava	Bratislavský	Bratislava I	Bratislava	48.15	17.1167	28614	103	0.0036
Zvolen	Banskobystrický	Brezno	Braväcovo	48.8401	19.7473	514	2	0.0039	571	1	0.0018
Rožňava	Košický	Rožňava	Brdárka	48.7669	20.3389	100	0	0
Trebišov	Košický	Trebišov	Brehov	48.4836	21.815	398	4	0.0101				51	0	0	44	0	0	7	0	0
Zvolen	Banskobystrický	Žarnovica	Brehy	48.407	18.6516	639	0	0
Michalovce	Prešovský	Humenné	Brekov	48.9064	21.8361	723	18	0.0249	686	2	0.0029
Michalovce	Prešovský	Humenné	Brestov	48.9641	21.8894	382	12	0.0314	369	3	0.0081
Prešov	Prešovský	Prešov	Brestov	48.8677	21.3465	278	5	0.018	306	0	0
Hlohovec	Trnavský	Trnava	Brestovany	48.3883	17.6881	1460	8	0.0055
Trenčín	Trenčiansky	Myjava	Brestovec	47.8619	17.8267	581	8	0.0138	617	2	0.0032
Prešov	Prešovský	Prešov	Bretejovce	48.8277	21.2957	371	5	0.0135	1261	6	0.0048
Rožňava	Košický	Rožňava	Bretka	48.4884	20.3409	293	1	0.0034
Martin	Žilinský	Námestovo	Breza	49.3876	19.3844	840	6	0.0071	1022	3	0.0029
Žilina	Žilinský	Žilina	Brezany	49.1889	18.6715	500	3	0.006	473	0	0
Prešov	Prešovský	Prešov	Brežany	48.9774	21.1103	214	5	0.0234	168	1	0.006
Trebišov	Košický	Trebišov	Brezina	48.5483	21.5605	466	1	0.0021
Zvolen	Banskobystrický	Zvolen	Breziny	48.5156	19.1027	152	0	0	235	0	0
Prešov	Prešovský	Stropkov	Breznica	49.1618	21.6582	525	5	0.0095	521	3	0.0058
Prešov	Prešovský	Stropkov	Breznička	49.223	21.7039	119	1	0.0084	113	0	0
Rožňava	Košický	Poltár	Breznička	48.4179	19.7337	500	1	0.002
Zvolen	Banskobystrický	Brezno	Brezno	48.8043	19.6363	11583	125	0.0108	12451	78	0.0063
Trenčín	Trenčiansky	Bánovce nad Bebravou	Brezolupy	48.7013	18.2999	239	7	0.0293	231	3	0.013	100	1	0.01	67	1	0.0149	33	0	0
Prešov	Prešovský	Bardejov	Brezov	49.1442	21.4923	316	4	0.0127	268	2	0.0075
Trenčín	Trenčiansky	Myjava	Brezová pod Bradlom	48.6635	17.539	2928	23	0.0079	3252	6	0.0018
Ružomberok	Žilinský	Tvrdošín	Brezovica	49.3419	19.6526	856	22	0.0257	837	9	0.0108	227	1	0.0044	208	0	0	19	1	0.0526
Prešov	Prešovský	Sabinov	Brezovica	49.1448	20.8384	1196	18	0.0151	1068	5	0.0047
Prešov	Prešovský	Sabinov	Brezovička	49.1287	20.855	143	2	0.014	155	0	0
Prešov	Prešovský	Bardejov	Brezovka	49.2715	21.4204	52	1	0.0192	56	0	0
Martin	Žilinský	Turčianske Teplice	Brieštie	48.9209	18.7361	161	0	0	169	0	0
Malacky	Trnavský	Skalica	Brodské	48.6909	17.0145	1579	22	0.0139	1696	9	0.0053
Topoľčany	Trenčiansky	Partizánske	Brodzany	48.6083	18.3454	594	6	0.0101	643	2	0.0031
Trenčín	Trenčiansky	Nové Mesto nad Váhom	Brunovce	48.6741	17.8533	530	19	0.0358	786	9	0.0115	180	12	0.0667	86	2	0.0233	94	10	0.1064
Prešov	Prešovský	Stropkov	Brusnica	49.1532	21.6979	162	3	0.0185	157	1	0.0064
Zvolen	Banskobystrický	Veľký Krtíš	Brusník	48.5376	20.1529	229	0	0
Zvolen	Banskobystrický	Banská Bystrica	Brusno	48.7924	19.3822	1305	18	0.0138	1432	9	0.0063
Prešov	Prešovský	Levoča	Brutovce	49.0859	20.7762	82	0	0	92	0	0
Levice	Nitriansky	Nové Zámky	Bruty	47.9232	18.5797	462	2	0.0043
Trenčín	Trenčiansky	Považská Bystrica	Brvnište	49.211	18.4307	857	16	0.0187	780	9	0.0115	193	3	0.0155	177	3	0.0169	16	0	0
Rožňava	Košický	Rožňava	Brzotín	48.631	20.4957	648	1	0.0015
Levice	Nitrianský	Komárno	Búč	47.8076	18.4466	890	3	0.0034
Hlohovec	Trnavský	Trnava	Bučany	48.4158	17.6972	1980	5	0.0025
Prešov	Prešovský	Bardejov	Buclovany	49.1553	21.3652	106	5	0.0472	97	0	0
Zvolen	Banskobystrický	Zvolen	Budča	48.5738	19.0694	1193	3	0.0025	1433	10	0.007
Trebišov	Košický	Košice - okolie	Budimír	48.7995	21.3016	978	5	0.0051
Zvolen	Banskobystrický	Lučenec	Budiná	48.4567	19.4785	129	0	0
Martin	Žilinský	Turčianske Teplice	Budiš	48.8729	18.7585	177	3	0.0169	186	0	0
Michalovce	Košický	Michalovce	Budkovce	48.6322	21.9306	658	9	0.0137	716	7	0.0098
Malacky	Bratislavský	Pezinok	Budmerice	48.3576	17.4071	2322	10	0.0043
Prešov	Prešovský	Levoča	Buglovce	48.9857	20.6952	146	1	0.0068	140	1	0.0071
Hlohovec	Trnavský	Trnava	Buková	48.5432	17.397	646	1	0.0015
Prešov	Prešovský	Stropkov	Bukovce	49.2664	21.7087	202	0	0	220	1	0.0045
Trebišov	Košický	Košice - okolie	Bukovec	48.2333	19.4	696	4	0.0057
Trenčín	Trenčiansky	Myjava	Bukovec	48.7006	17.4927	388	0	0	382	0	0
Trebišov	Košický	Košice - okolie	Bunetice	48.8609	21.3934	246	0	0
Michalovce	Košický	Sobrance	Bunkovce	48.7249	22.1169	302	1	0.0033	293	0	0
Zvolen	Banskobystrický	Veľký Krtíš	Bušince	48.1746	19.5012	958	1	0.001
Prešov	Prešovský	Kežmarok	Bušovce	49.2178	20.4867	420	4	0.0095	408	2	0.0049
Trebišov	Košický	Košice - okolie	Buzica	48.5322	21.0761	707	10	0.0141				213	7	0.0329	153	0	0	60	7	0.1167
Zvolen	Banskobystrický	Lučenec	Buzitka	48.308	19.799	522	4	0.0077
Trebišov	Košický	Trebišov	Byšta	48.5307	21.5388	85	0	0
Zvolen	Banskobystrický	Brezno	Bystrá	48.85	19.6	482	5	0.0104	470	0	0
Prešov	Prešovský	Stropkov	Bystrá	49.2416	21.8205	0	0	0
Rožňava	Košický	Spišská Nová Ves	Bystrany	48.9487	20.7598	1038	8	0.0077	946	7	0.0074
Michalovce	Prešovský	Vranov nad Topľou	Bystré	49.0113	21.5429	1500	12	0.008	1498	3	0.002
Martin	Žilinský	Martin	Bystrička	49.05	18.8833	823	10	0.0122	894	5	0.0056
Topoľčany	Trenčiansky	Prievidza	Bystričnany	48.6588	18.5145	1184	35	0.0296	1173	5	0.0043
Žilina	Žilinský	Bytča	Bytča	49.224	18.5588	6932	114	0.0164	7009	78	0.0111	2215	62	0.028	1753	32	0.0183	462	30	0.0649
Prešov	Prešovský	Stropkov	Bžany	49.0914	21.6383	135	1	0.0074	164	0	0
Zvolen	Banskobystrický	Žiar nad Hronom	Bzenica	48.5295	18.7416	418	2	0.0048
Prešov	Prešovský	Prešov	Bzenov	48.948	21.1675	578	10	0.0173	567	0	0
Topoľčany	Nitriansky	Topoľčany	Bzince	48.7884	17.7745	242	4	0.0165	113	0	0
Trenčín	Trenčiansky	Nové Mesto nad Váhom	Bzince pod Javorinou	48.7884	17.7745	1346	4	0.003	1291	3	0.0023
Martin	Žilinský	Dolný Kubín	Bziny	49.2274	19.3232	380	3	0.0079	386	4	0.0104	139	2	0.0144	83	0	0	56	2	0.0357
Zvolen	Banskobystrický	Krupina	Bzovík	48.3215	19.0918	1060	6	0.0057
Zvolen	Banskobystrický	Zvolen	Bzovská Lehôtka	48.4141	19.1328	91	0	0	124	0	0
Nitra	Nitriansky	Nitra	Čab	48.4085	17.9883	711	11	0.0155				159	6	0.0377	101	3	0.0297	58	3	0.0517
Nitra	Nitriansky	Nitra	Cabaj	48.2445	18.029	2507	13	0.0052
Michalovce	Prešovský	Medzilaborce	Čabalovce	49.227	21.966	172	2	0.0116	185	1	0.0054
Michalovce	Prešovský	Medzilaborce	Čabiny	49.1794	21.9027	382	4	0.0105	350	1	0.0029
Michalovce	Prešovský	Vranov nad Topľou	Cabov	48.8025	21.6494	353	0	0	513	0	0
Zvolen	Banskobystrický	Krupina	Čabradský Vrbovok	48.2576	19.0785	215	0	0
Trenčín	Trenčiansky	Nové Mesto nad Váhom	Čachtice	48.714	17.79	2378	36	0.0151	2699	15	0.0056
Žilina	Žilinský	Čadca	Čadca	49.435	18.7889	11703	319	0.0273	12492	136	0.0109	3144	52	0.0165	2709	37	0.0137	435	15	0.0345
Levice	Nitrianský	Levice	Čajkov	48.2896	18.6006	753	3	0.004
Levice	Nitrianský	Levice	Čaka	48.0393	18.4689	566	3	0.0053
Nitra	Nitriansky	Nitra	Čakajovce	48.3716	18.0383	744	3	0.004
Trebišov	Košický	Košice - okolie	Čakanovce	48.7668	21.4433	469	11	0.0235				75	2	0.0267	46	1	0.0217	29	1	0.0345
Zvolen	Banskobystrický	Lučenec	Čakanovce	48.2144	19.813	684	2	0.0029
Sereď	Trnavský	Dunajská Streda	Čakany	48.118	17.3662	777	8	0.0103	1208	0	0
Michalovce	Prešovský	Vranov nad Topľou	Čaklov	48.9075	21.6299	1052	12	0.0114	1319	7	0.0053
Rožňava	Košický	Rimavská Sobota	Cakov	48.339	20.2248	21	0	0
Levice	Nitrianský	Komárno	Čalovec	47.819	17.9851	714	1	0.0014
Trebišov	Košický	Košice - okolie	Čaňa	48.6099	21.3262	3107	35	0.0113				598	3	0.005	418	0	0	180	3	0.0167
Nitra	Nitriansky	Zlaté Moravce	Čaradice	48.3589	18.5088	300	1	0.0033
Malacky	Trnavský	Senica	Čáry	48.6551	17.0913	909	6	0.0066	994	1	0.001
Malacky	Bratislavský	Pezinok	Častá	48.3992	17.3635	1525	8	0.0052
Malacky	Trnavský	Senica	Častkov	48.7483	17.3528	323	4	0.0124	545	3	0.0055
Trenčín	Trenčiansky	Nové Mesto nad Váhom	Častkovce	48.6921	17.7862	1064	4	0.0038	996	5	0.005
Levice	Nitrianský	Levice	Čata	47.9536	18.6515	686	0	0
Sereď	Bratislavský	Senec	Čataj	48.2705	17.4787	1011	4	0.004
Topoľčany	Trenčiansky	Prievidza	Čavoj	48.8862	18.4968	550	6	0.0109	596	3	0.005
Zvolen	Banskobystrický	Veľký Krtíš	Čebovce	48.1803	19.2293	628	1	0.0016
Trebišov	Košický	Košice - okolie	Čečejovce	48.595	21.0651	1721	22	0.0128				339	5	0.0147	235	1	0.0043	104	4	0.0385
Levice	Nitriansky	Nové Zámky	Čechy	48.0348	18.3718	206	0	0
Nitra	Nitriansky	Nitra	Čechynce	48.2549	18.1596	979	4	0.0041
Trebišov	Košický	Trebišov	Cejkov	48.4663	21.7605	634	0	0
Zvolen	Banskobystrický	Krupina	Čekovce	48.3528	19.1239	421	2	0.0048
Nitra	Nitriansky	Nitra	Čeľadice	48.3292	18.239	767	2	0.0026
Topoľčany	Nitriansky	Topoľčany	Čeľadince	48.5109	18.1715	415	10	0.0241	387	0	0
Zvolen	Banskobystrický	Veľký Krtíš	Čeláre	48.1402	19.4911	250	0	0
Trenčín	Trenčiansky	Považská Bystrica	Čelkova Lehota	49.0166	18.5268	175	3	0.0171	152	2	0.0132	63	0	0	63	0	0	0	0	0
Prešov	Prešovský	Prešov	Čelovce	49.0797	21.3997	211	3	0.0142	203	1	0.0049
Zvolen	Banskobystrický	Veľký Krtíš	Čelovce	48.1825	19.141	372	0	0
Trebišov	Košický	Trebišov	Čeľovce	48.6022	21.628	770	3	0.0039
Sereď	Trnavský	Dunajská Streda	Čenkovce	48.1062	17.4301	891	0	0	1344	6	0.0045
Topoľčany	Trenčiansky	Prievidza	Čereňany	48.6448	18.4874	1043	48	0.046	1011	12	0.0119	313	15	0.0479	207	6	0.029	106	9	0.0849
Rožňava	Košický	Rimavská Sobota	Čerenčany	48.4066	19.9886	448	2	0.0045
Trebišov	Košický	Trebišov	Čerhov	48.4633	21.6471	441	4	0.0091
Zvolen	Banskobystrický	Banská Bystrica	Čerín	48.6607	19.2454	635	7	0.011	295	2	0.0068
Topoľčany	Nitriansky	Topoľčany	Čermany	48.4689	18.0361	187	4	0.0214	312	3	0.0096
Levice	Nitriansky	Nové Zámky	Černík	48.1522	18.2261	811	0	0
Prešov	Prešovský	Svidník	Cernina	49.2958	21.4742	325	10	0.0308	333	0	0
Trebišov	Košický	Trebišov	Černochov	48.4412	21.732	248	0	0
Malacky	Trnavský	Senica	Cerová	48.57	18.5207	698	4	0.0057	863	8	0.0093
Zvolen	Banskobystrický	Krupina	Cerovo	48.2547	19.1567	409	2	0.0049
Prešov	Prešovský	Sabinov	Červená Voda	49.1456	21.09	398	8	0.0201	324	6	0.0185	65	0	0	58	0	0	7	0	0
Prešov	Prešovský	Prešov	Červenica	48.8868	21.449	686	2	0.0029	718	4	0.0056
Prešov	Prešovský	Sabinov	Červenica pri Sabinove	49.135	21.0251	582	8	0.0137	579	1	0.0017
Hlohovec	Trnavský	Hlohovec	Červeník	48.4594	17.7569	988	4	0.004
Nitra	Nitriansky	Zlaté Moravce	Červený Hrádok	48.3018	18.3867	373	2	0.0054
Trenčín	Trenčiansky	Ilava	Červený Kameň	49.0903	18.1774	543	11	0.0203	495	5	0.0101	149	4	0.0268	111	3	0.027	38	1	0.0263
Prešov	Prešovský	Kežmarok	Červený Kláštor	49.3917	20.4076	90	3	0.0333	122	0	0
Rožňava	Košický	Poltár	České Brezovo	48.482	19.8045	238	1	0.0042
Trebišov	Košický	Košice - okolie	Cestice	48.5914	21.101	700	6	0.0086
Rožňava	Košický	Rimavská Sobota	Chanava	48.3361	20.2993	482	1	0.0021
Martin	Žilinský	Dolný Kubín	Chlebnice	49.2321	19.4624	762	20	0.0262	821	7	0.0085
Michalovce	Prešovský	Humenné	Chlmec	48.8863	21.9393	513	5	0.0097	524	1	0.0019
Prešov	Prešovský	Stará Ľubovňa	Chmeľnica	49.2961	20.7295	558	9	0.0161	589	2	0.0034
Prešov	Prešovský	Prešov	Chmeľov	49.068	21.4381	598	6	0.01	594	2	0.0034
Prešov	Prešovský	Bardejov	Chmeľová	49.4	21.2989	276	0	0	343	0	0
Prešov	Prešovský	Prešov	Chmeľovec	49.0823	21.3666	360	7	0.0194	341	2	0.0059
Prešov	Prešovský	Prešov	Chmiňany	49.0014	21.0678	840	5	0.006	762	2	0.0026
Prešov	Prešovský	Prešov	Chminianska Nová Ves	49.0033	21.0825	721	6	0.0083	746	2	0.0027
Prešov	Prešovský	Prešov	Chminianske Jakubovany	48.9966	21.0199	1042	0	0	1027	7	0.0068
Nitra	Nitriansky	Zlaté Moravce	Choča	48.3568	18.3241	562	3	0.0053
Trenčín	Trenčiansky	Trenčín	Chocholná	48.8708	17.9481	1314	12	0.0091	1243	16	0.0129
Michalovce	Košický	Sobrance	Choňkovce	48.779	22.2395	579	10	0.0173	561	1	0.0018
Sereď	Bratislavský	Senec	Chorvátsky Grob	48.2289	17.2904	5650	21	0.0037
Trebišov	Košický	Košice - okolie	Chorváty	48.5648	20.8735	141	3	0.0213				57	1	0.0175	24	0	0	33	1	0.0303
Prešov	Prešovský	Stropkov	Chotča	49.2464	21.6824	456	15	0.0329	417	1	0.0024
Levice	Nitrianský	Komárno	Chotín	47.8071	18.2269	1082	3	0.0028
Topoľčany	Nitriansky	Topoľčany	Chrabrany	48.5325	18.1431	682	10	0.0147	673	8	0.0119	90	1	0.0111	56	0	0	34	1	0.0294
Rožňava	Košický	Rimavská Sobota	Chrámec	48.2788	20.1854	139	0	0
Rožňava	Košický	Spišská Nová Ves	Chrasť nad Hornádom	48.9259	20.7034	617	15	0.0243	557	4	0.0072
Zvolen	Banskobystrický	Veľký Krtíš	Chrastince	48.0903	19.2503	203	1	0.0049
Trebišov	Košický	Košice - okolie	Chrastné	48.7937	21.3514	548	5	0.0091
Topoľčany	Trenčiansky	Prievidza	Chrenovec-Brusno	48.7787	18.7267	1219	18	0.0148	898	7	0.0078
Malacky	Trnavský	Skalica	Chropov	48.7742	17.3182	429	4	0.0093	384	1	0.0026
Zvolen	Banskobystrický	Veľký Krtíš	Chrťany	48.2917	19.4605	409	0	0
Hlohovec	Trnavský	Piešťany	Chtelnica	48.5691	17.6231	1876	17	0.0091
Trenčín	Trenčiansky	Bánovce nad Bebravou	Chudá Lehota	48.6486	18.1991	180	3	0.0167	191	0	0
Rožňava	Košický	Revúca	Chvalová	48.5129	20.177	184	1	0.0054
Topoľčany	Trenčiansky	Prievidza	Chvojnica	48.8795	18.5625	179	0	0	216	3	0.0139	47	2	0.0426	22	1	0.0455	25	1	0.04
Trenčín	Trenčiansky	Myjava	Chvojnica	48.7833	17.3667	222	2	0.009	240	2	0.0083
Topoľčany	Trenčiansky	Partizánske	Chynorany	48.6076	18.2765	1428	19	0.0133	1560	10	0.0064
Rožňava	Košický	Revúca	Chyžné	48.6629	20.201	228	0	0
Michalovce	Košický	Michalovce	Čičarovce	48.54	22.0272	550	12	0.0218	599	3	0.005
Michalovce	Prešovský	Vranov nad Topľou	Čičava	48.9244	21.6698	766	2	0.0026	731	0	0
Levice	Nitrianský	Komárno	Číčov	47.7712	17.7731	774	4	0.0052
Trebišov	Košický	Trebišov	Čierna	48.417	22.0887	182	0	0
Trenčín	Trenčiansky	Bánovce nad Bebravou	Čierna Lehota	48.8675	18.3415	219	7	0.032	228	8	0.0351	0	0	0	0	0	0	0	0	0
Rožňava	Košický	Rožňava	Čierna Lehota	48.7172	20.2707	426	1	0.0023
Trebišov	Košický	Trebišov	Čierna nad Tisou	48.417	22.0887	1963	15	0.0076
Sereď	Trnavský	Galanta	Čierna Voda	48.129	17.6515	948	8	0.0084
Žilina	Žilinský	Čadca	Čierne	49.4936	18.8195	2523	76	0.0301	2488	21	0.0084
Nitra	Nitriansky	Zlaté Moravce	Čierne Kľačany	48.3502	18.415	712	4	0.0056
Michalovce	Prešovský	Vranov nad Topľou	Čierne nad Topľou	48.997	21.5673	457	0	0	498	0	0
Michalovce	Košický	Michalovce	Čierne Pole	48.5781	22.0759	422	0	0	404	1	0.0025
Zvolen	Banskobystrický	Brezno	Čierny Balog	48.7472	19.6513	3092	40	0.0129	3166	18	0.0057
Sereď	Trnavský	Galanta	Čierny Brod	48.1473	17.6532	1200	6	0.005
Rožňava	Košický	Rimavská Sobota	Čierny Potok	48.6167	19.85	304	3	0.0099
Nitra	Nitriansky	Nitra	Čifáre	48.2324	18.3916	395	5	0.0127				181	9	0.0497	78	2	0.0256	103	7	0.068
Hlohovec	Trnavský	Trnava	Cífer	48.3175	17.4899	3595	10	0.0028
Topoľčany	Trenčiansky	Prievidza	Cígeľ	48.7161	18.6362	1013	16	0.0158	883	6	0.0068
Prešov	Prešovský	Bardejov	Cigeľka	49.408	21.1471	303	1	0.0033	313	0	0
Prešov	Prešovský	Svidník	Cigla	49.3615	21.396	145	4	0.0276	113	0	0
Sereď	Trnavský	Dunajská Streda	Čiližská Radvaň	47.8321	17.6967	718	4	0.0056	827	3	0.0036
Trenčín	Trenčiansky	Bánovce nad Bebravou	Cimenná	48.7286	18.1409	74	0	0	83	0	0
Ružomberok	Žilinský	Tvrdošín	Čimhová	49.3631	19.6898	529	18	0.034	466	2	0.0043
Rožňava	Košický	Poltár	Cinobaňa	48.4474	19.6527	1296	5	0.0039
Prešov	Prešovský	Stará Ľubovňa	Čirč	49.2787	20.9242	713	81	0.1136	535	32	0.0598	167	3	0.018	151	3	0.0199	16	0	0
Rožňava	Košický	Rimavská Sobota	Číž	48.3137	20.2804	408	0	0
Trebišov	Košický	Košice - okolie	Čižatice	48.7955	21.3924	213	1	0.0047
Rožňava	Košický	Rožňava	Čoltovo	48.495	20.3754	134	0	0
Martin	Žilinský	Turčianske Teplice	Čremošné	48.848	18.9042	309	1	0.0032	294	1	0.0034
Rožňava	Košický	Rožňava	Čučma	48.6916	20.5413	569	1	0.0018
Michalovce	Prešovský	Snina	Čukalovce	49.102	22.1695	322	4	0.0124	300	3	0.01	51	0	0	24	0	0	27	0	0
Bratislava	Bratislavský	Bratislava V	Čunovo	48.0308	17.1988	1623	3	0.0018
Prešov	Prešovský	Sabinov	Ďačov	49.1478	20.9287	496	24	0.0484	476	7	0.0147	192	4	0.0208	146	2	0.0137	46	2	0.0435
Zvolen	Banskobystrický	Veľký Krtíš	Dačov Lom	48.3225	19.2499	268	0	0
Prešov	Prešovský	Sabinov	Daletice	49.0401	21.0629	386	6	0.0155	71	0	0
Rožňava	Košický	Spišská Nová Ves	Danišovce	48.9497	20.6202	570	3	0.0053	477	1	0.0021
Martin	Žilinský	Martin	Ďanová	48.9767	18.9145	489	3	0.0061	421	1	0.0024
Michalovce	Prešovský	Vranov nad Topľou	Ďapalovce	49.0678	21.7489	393	4	0.0102	372	0	0
Trebišov	Košický	Trebišov	Dargov	48.7332	21.5852	416	6	0.0144				114	0	0	79	0	0	35	0	0
Michalovce	Prešovský	Vranov nad Topľou	Davidov	48.8265	21.631	496	2	0.004	520	2	0.0038
Trebišov	Košický	Košice - okolie	Debraď	48.6507	20.9778	304	2	0.0066
Hlohovec	Trnavský	Trnava	Dechtice	48.5469	17.5967	1159	4	0.0035
Levice	Nitrianský	Komárno	Dedina Mládeže	47.9482	18.0034	315	0	0
Levice	Nitriansky	Nové Zámky	Dedinka	48.0679	18.422	574	4	0.007
Rožňava	Košický	Rožňava	Dedinky	48.8675	20.38	182	1	0.0055
Zvolen	Banskobystrický	Banská Štiavnica	Dekýš	48.4	18.7667	181	0	0
Levice	Nitrianský	Levice	Demandice	48.1256	18.7831	691	1	0.0014
Ružomberok	Žilinský	Liptovský Mikuláš	Demänovská Dolina	49.0145	19.5816	114	0	0	172	0	0
Prešov	Prešovský	Prešov	Demjata	49.1065	21.3139	648	3	0.0046	719	4	0.0056
Zvolen	Banskobystrický	Detva	Detva	48.5607	19.4201	7605	89	0.0117	10210	29	0.0028
Zvolen	Banskobystrický	Detva	Detvianska Huta	48.5695	19.5916	618	3	0.0049	686	1	0.0015
Zvolen	Banskobystrický	Krupina	Devičie	48.3084	19.0265	311	1	0.0032
Bratislava	Bratislavský	Bratislava IV	Devín	48.1772	16.9794	1789	4	0.0022
Bratislava	Bratislavský	Bratislava IV	Devínska Nová Ves	48.2139	16.9765	10903	51	0.0047
Trenčín	Trenčiansky	Bánovce nad Bebravou	Dežerice	48.7633	18.2164	682	17	0.0249	682	4	0.0059
Martin	Žilinský	Martin	Diaková	49.0503	18.9631	376	8	0.0213	368	1	0.0027
Nitra	Nitriansky	Šaľa	Diakovce	48.1345	17.8487	2182	12	0.0055
Topoľčany	Trenčiansky	Prievidza	Diviacká nová Ves	48.7496	18.497	963	31	0.0322	926	10	0.0108
Topoľčany	Trenčiansky	Prievidza	Diviaky nad Nitricou	48.7669	18.4918	1229	30	0.0244	1200	14	0.0117	280	3	0.0107	234	1	0.0043	46	2	0.0435
Zvolen	Banskobystrický	Lučenec	Divín	48.4499	19.5353	1308	4	0.0031
Žilina	Žilinský	Žilina	Divina	49.2718	18.6952	1641	31	0.0189	1614	0	0
Žilina	Žilinský	Žilina	Divinka	49.2543	18.6998	836	8	0.0096	796	3	0.0038
Hlohovec	Trnavský	Trnava	Dlhá	48.4129	17.4298	424	8	0.0189				76	1	0.0132	64	0	0	12	1	0.0833
Žilina	Žilinský	Čadca	Dlhá nad Kysucou	49.3897	18.6405	707	29	0.041	622	4	0.0064
Martin	Žilinský	Dolný Kubín	Dlhá nad Oravou	49.2667	19.45	755	14	0.0185	779	7	0.009
Nitra	Nitriansky	Šaľa	Dlhá nad Váhom	48.1719	17.8643	646	9	0.0139				434	15	0.0346	263	0	0	171	15	0.0877
Rožňava	Košický	Rožňava	Dlhá Ves	48.4949	20.439	357	1	0.0028
Michalovce	Prešovský	Vranov nad Topľou	Dlhé Klčovo	48.8108	21.7399	704	11	0.0156	768	2	0.0026
Michalovce	Prešovský	Snina	Dlhé nad Cirochou	48.9599	22.0623	1025	24	0.0234	998	6	0.006
Žilina	Žilinský	Žilina	Dlhé Pole	49.3073	18.6317	1620	27	0.0167	1470	6	0.0041
Prešov	Prešovský	Levoča	Dlhé Stráže	49.0268	20.5208	416	5	0.012	376	1	0.0027
Prešov	Prešovský	Svidník	Dlhoňa	49.4012	21.5706	61	0	0	62	0	0
Trebišov	Košický	Trebišov	Dobrá	48.4125	22.0286	397	5	0.0126				113	3	0.0265	65	3	0.0462	48	0	0
Zvolen	Banskobystrický	Zvolen	Dobrá Niva	48.4708	19.1056	1244	1	0.0008	1873	2	0.0011
Hlohovec	Trnavský	Trnava	Dobrá Voda	48.5972	17.5385	659	3	0.0046
Zvolen	Banskobystrický	Lučenec	Dobroč	48.733	19.7007	432	2	0.0046
Sereď	Trnavský	Dunajská Streda	Dobrohošť	47.9827	17.3656	600	2	0.0033	776	1	0.0013
Prešov	Prešovský	Svidník	Dobroslava	49.3637	21.615	32	0	0	34	0	0
Rožňava	Košický	Rožňava	Dobšiná	48.8207	20.3699	2663	6	0.0023
Trenčín	Trenčiansky	Púchov	Dohňany	49.1487	18.2857	1646	39	0.0237	1307	19	0.0145	532	3	0.0056	431	2	0.0046	101	1	0.0099
Malacky	Trnavský	Senica	Dojč	48.6775	17.2543	469	2	0.0043	766	3	0.0039
Prešov	Prešovský	Levoča	Doľany	49.0124	20.654	327	4	0.0122	342	1	0.0029
Malacky	Bratislavský	Pezinok	Doľany	48.4161	17.3757	906	0	0
Zvolen	Banskobystrický	Veľký Krtíš	Dolinka	48.5213	20.2991	304	3	0.0099
Trenčín	Trenčiansky	Púchov	Dolná Breznica	49.0806	18.2608	507	20	0.0394	527	20	0.038	247	8	0.0324	213	8	0.0376	34	0	0
Hlohovec	Trnavský	Trnava	Dolná Krupá	48.4827	17.5511	1865	14	0.0075
Zvolen	Banskobystrický	Brezno	Dolná Lehota	49.2621	19.3823	788	5	0.0063	707	8	0.0113	167	0	0	131	0	0	36	0	0
Trenčín	Trenčiansky	Považská Bystrica	Dolná Mariková	49.25	18.3667	984	9	0.0091	969	11	0.0114	248	6	0.0242	179	2	0.0112	69	4	0.058
Trenčín	Trenčiansky	Trenčín	Dolná Poruba	48.9121	18.2971	654	4	0.0061	569	7	0.0123	198	3	0.0152	155	3	0.0194	43	0	0
Levice	Nitrianský	Levice	Dolná Seč	48.1763	18.564	456	3	0.0066
Sereď	Trnavský	Galanta	Dolná Streda	48.2691	17.7499	927	1	0.0011
Zvolen	Banskobystrický	Veľký Krtíš	Dolná Strehová	48.2508	19.4888	918	6	0.0065
Trenčín	Trenčiansky	Trenčín	Dolná Súča	48.9608	18.032	2025	30	0.0148	2455	7	0.0029
Žilina	Žilinský	Žilina	Dolná Tižina	49.2156	18.9157	817	15	0.0184	866	2	0.0023
Zvolen	Banskobystrický	Žiar nad Hronom	Dolná Trnávka	48.5604	18.7883	655	4	0.0061
Zvolen	Banskobystrický	Žiar nad Hronom	Dolná Ves	48.6647	18.9129	478	1	0.0021
Zvolen	Banskobystrický	Žiar nad Hronom	Dolná Ždaňa	48.5465	18.762	589	3	0.0051
Hlohovec	Trnavský	Trnava	Dolné Dubové	48.4917	17.6102	696	2	0.0029
Trenčín	Trenčiansky	Púchov	Dolné Kočkovce	49.0944	18.3253	642	33	0.0514	752	20	0.0266	351	4	0.0114	300	0	0	51	4	0.0784
Nitra	Nitriansky	Nitra	Dolné Lefantovce	48.4249	18.1249	1727	21	0.0122				147	2	0.0136	81	0	0	66	2	0.0303
Hlohovec	Trnavský	Trnava	Dolné Lovčice	48.3665	17.6763	856	8	0.0093
Zvolen	Banskobystrický	Krupina	Dolné Mladonice	48.339	19.1275	74	0	0
Trenčín	Trenčiansky	Bánovce nad Bebravou	Dolné Naštice	48.694	18.2495	714	13	0.0182	511	2	0.0039
Hlohovec	Trnavský	Trnava	Dolné Orešany	48.4397	17.4294	783	2	0.0026
Zvolen	Banskobystrický	Veľký Krtíš	Dolné Plachtince	48.2	19.31	661	2	0.003
Sereď	Trnavský	Galanta	Dolné Saliby	48.1072	17.7817	1721	4	0.0023
Levice	Nitrianský	Levice	Dolné Semerovce	48.1106	18.8527	204	0	0
Trenčín	Trenčiansky	Nové Mesto nad Váhom	Dolné Srnie	48.8022	17.8206	708	5	0.0071	714	5	0.007
Hlohovec	Trnavský	Hlohovec	Dolné Trhovište	48.4402	17.9043	495	3	0.0061
Topoľčany	Trenčiansky	Prievidza	Dolné Vestenice	48.7034	18.3971	1428	24	0.0168	1514	4	0.0026
Rožňava	Košický	Rimavská Sobota	Dolné Zahorany	48.3506	19.904	252	1	0.004
Hlohovec	Trnavský	Hlohovec	Dolné Zelenice	48.376	17.7476	485	0	0
Zvolen	Banskobystrický	Krupina	Dolný Badín	48.2699	19.0673	314	1	0.0032
Sereď	Trnavský	Dunajská Streda	Dolný Bar	47.9659	17.6881	799	6	0.0075	873	3	0.0034
Sereď	Trnavský	Galanta	Dolný Chotár	47.999	18.8661	209	0	0
Zvolen	Banskobystrický	Banská Bystrica	Dolný Harmanec	48.8103	19.0507	163	0	0	228	0	0
Žilina	Žilinský	Žilina	Dolný Hričov	49.2319	18.6333	1116	9	0.0081	996	2	0.002
Martin	Žilinský	Martin	Dolný Kalník	49.0416	18.9629	372	5	0.0134	344	3	0.0087
Martin	Žilinský	Dolný Kubín	Dolný Kubín	49.2098	19.3034	10430	155	0.0149	10262	57	0.0056
Trenčín	Trenčiansky	Považská Bystrica	DOLNÝ LIESKOV	49.0518	18.4215	487	5	0.0103	475	3	0.0063
Hlohovec	Trnavský	Piešťany	Dolný Lopašov	48.5741	17.6463	561	1	0.0018
Levice	Nitriansky	Nové Zámky	Dolný Ohaj	48.0821	18.253	1158	8	0.0069
Levice	Nitrianský	Levice	Dolný Pial	48.1317	18.4619	656	3	0.0046
Sereď	Trnavský	Dunajská Streda	Dolný Štál	47.9333	17.7167	1520	31	0.0204	1600	9	0.0056
Žilina	Žilinský	Kysucké Nové Mesto	Dolný Vadičov	49.2701	18.8462	312	9	0.0288	451	0	0
Zvolen	Banskobystrický	Krupina	Domaníky	48.2627	18.9877	139	0	0
Trenčín	Trenčiansky	Považská Bystrica	DOMANIŽA	49.0443	18.5574	1283	38	0.0296	1131	7	0.0062
Prešov	Prešovský	Levoča	Domanovce	48.96	20.6608	622	14	0.0225	595	8	0.0134
Zvolen	Banskobystrický	Banská Bystrica	Donovaly	48.8803	19.2228	651	9	0.0138	851	1	0.0012
Michalovce	Košický	Michalovce	Drahňov	48.5932	21.9659	760	3	0.0039	712	1	0.0014
Hlohovec	Trnavský	Piešťany	Drahovce	48.5159	17.8029	1699	5	0.0029
Prešov	Prešovský	Levoča	Dravce	49.0197	20.4853	558	23	0.0412	504	7	0.0139	175	10	0.0571	138	7	0.0507	37	3	0.0811
Rožňava	Košický	Rimavská Sobota	Dražice	48.4372	20.0656	235	3	0.0128				95	0	0	71	0	0	24	0	0
Martin	Žilinský	Martin	Dražkovce	49.051	18.9569	727	19	0.0261	647	3	0.0046
Rožňava	Košický	Rimavská Sobota	Drienčany	48.4813	20.0718	0	0	0
Prešov	Prešovský	Sabinov	Drienica	49.1311	21.1106	635	16	0.0252	665	5	0.0075
Prešov	Prešovský	Prešov	Drienov	48.8732	21.2738	1365	12	0.0088	2299	13	0.0057
Trebišov	Košický	Košice - okolie	Drienovec	48.6103	20.9475	1319	2	0.0015
Prešov	Prešovský	Prešov	Drienovská Nová Ves	48.8997	21.2402	628	11	0.0175	947	5	0.0053
Trenčín	Trenčiansky	Trenčín	Drietoma	48.8942	17.952	1468	12	0.0082	1542	16	0.0104	458	12	0.0262	312	0	0	146	12	0.0822
Rožňava	Košický	Rimavská Sobota	Drňa	48.2627	20.1159	190	0	0
Rožňava	Košický	Rožňava	Drnava	48.6395	20.6567	491	0	0
Trebišov	Košický	Košice - okolie	Družstevná pri Hornáde	48.7922	21.2408	1435	7	0.0049
Levice	Nitrianský	Levice	Drženice	48.2867	18.6969	417	3	0.0072
Rožňava	Košický	Poltár	Ďubákovo	48.5628	19.7349	59	0	0
Prešov	Prešovský	Bardejov	Dubinné	49.2453	21.4384	271	2	0.0074	268	1	0.0037
Trenčín	Trenčiansky	Ilava	Dubnica nad Váhom	48.9598	18.1663	13370	149	0.0111	13513	113	0.0084
Trenčín	Trenčiansky	Bánovce nad Bebravou	Dubnička	48.7673	18.304	99	1	0.0101	111	0	0
Levice	Nitriansky	Nové Zámky	Dubník	48.7667	21.7667	983	3	0.0031
Rožňava	Košický	Rimavská Sobota	Dubno	48.192	20.0017	104	0	0
Trenčín	Trenčiansky	Trenčín	Dubodiel	48.7612	18.1113	730	7	0.0096	731	4	0.0055
Prešov	Prešovský	Svidník	Dubová	49.3647	21.4377	80	0	0	126	2	0.0159	23	0	0	19	0	0	4	0	0
Malacky	Bratislavský	Pezinok	Dubová	48.3668	17.3397	997	5	0.005
Hlohovec	Trnavský	Piešťany	Dubovany	48.5281	17.7331	885	8	0.009
Malacky	Trnavský	Skalica	Dubovce	48.7726	17.2472	655	11	0.0168	505	2	0.004
Martin	Žilinský	Turčianske Teplice	Dubové	48.4917	17.6102	458	10	0.0218	470	4	0.0085
Rožňava	Košický	Rimavská Sobota	Dubovec	48.293	20.1541	271	0	0
Prešov	Prešovský	Sabinov	Dubovica	49.1363	20.954	754	15	0.0199	765	3	0.0039
Ružomberok	Žilinský	Liptovský Mikuláš	Dúbrava	48.5	19.1667	799	11	0.0138	844	13	0.0154	251	1	0.004	220	0	0	31	1	0.0323
Michalovce	Prešovský	Snina	Dúbrava	48.8768	22.362	278	2	0.0072	273	5	0.0183	43	0	0	24	0	0	19	0	0
Prešov	Prešovský	Levoča	Dúbrava	48.984	20.8482	223	2	0.009	218	0	0
Zvolen	Banskobystrický	Banská Bystrica	Dúbravica	48.6796	19.2729	410	4	0.0098	337	2	0.0059
Michalovce	Košický	Michalovce	Dúbravka	48.6359	21.8886	542	2	0.0037	511	3	0.0059
Bratislava	Bratislavský	Bratislava IV	Dúbravka	48.1816	17.0447	18890	49	0.0026
Zvolen	Banskobystrický	Detva	Dúbravy	48.5868	19.3687	924	7	0.0076	778	5	0.0064
Hlohovec	Trnavský	Piešťany	Ducové	48.6284	17.8665	190	1	0.0053
Zvolen	Banskobystrický	Krupina	Dudince	48.1713	18.8878	801	7	0.0087
Prešov	Prešovský	Svidník	Dukovce	49.1217	21.4168	138	6	0.0435	139	0	0
Trenčín	Trenčiansky	Ilava	Dulov	49.0394	18.2566	677	12	0.0177	652	6	0.0092
Prešov	Prešovský	Prešov	Dulova Ves	48.9531	21.3061	1073	9	0.0084	1046	6	0.0057
Levice	Nitrianský	Komárno	Dulovce	47.8692	18.2728	957	7	0.0073
Rožňava	Košický	Rimavská Sobota	Dulovo	48.3741	20.1914	220	0	0
Žilina	Žilinský	Čadca	Dunajov	49.362	18.8214	839	13	0.0155	748	3	0.004
Sereď	Bratislavský	Senec	Dunajská Lužná	48.0843	17.2575	4139	8	0.0019
Sereď	Trnavský	Dunajská Streda	Dunajská Streda	47.9965	17.6123	12293	115	0.0094	14013	102	0.0073
Sereď	Trnavský	Dunajská Streda	Dunajský Klátov	48.0331	17.6957	776	5	0.0064	1354	4	0.003
Prešov	Prešovský	Stropkov	Duplín	49.2356	21.6248	160	0	0	157	1	0.0064
Žilina	Žilinský	Žilina	Ďurčiná	49.0637	18.6522	821	5	0.0061	772	4	0.0052
Trebišov	Košický	Košice - okolie	Durdosík	48.7421	21.4149	521	5	0.0096
Trenčín	Trenčiansky	Považská Bystrica	Ďurďové	49.0277	18.4996	359	4	0.0111	280	4	0.0143	40	1	0.025	15	0	0	25	1	0.04
Trebišov	Košický	Košice - okolie	Ďurkov	49.2408	20.8712	1068	4	0.0037
Prešov	Prešovský	Stará Ľubovňa	Ďurková	49.2459	20.8769	60	1	0.0167	89	0	0
Topoľčany	Nitriansky	Topoľčany	Dvorany nad Nitrou	48.4866	18.1187	596	6	0.0101	735	6	0.0082
Trenčín	Trenčiansky	Bánovce nad Bebravou	Dvorec	48.7049	18.221	187	6	0.0321	199	0	0
Trebišov	Košický	Trebišov	Dvorianky	48.7309	21.7078	323	0	0
Hlohovec	Trnavský	Hlohovec	Dvorníky	48.6011	20.8396	1208	3	0.0025
Trebišov	Košický	Košice - okolie	Dvorníky - Včeláre	48.5884	20.8056	482	1	0.0021
Levice	Nitriansky	Nové Zámky	Dvory nad Žitavou	47.9919	18.2685	3234	9	0.0028
Trebišov	Košický	Trebišov	Egreš	48.6144	21.6062	228	1	0.0044
Žilina	Žilinský	Žilina	Fačkov	49.0106	18.6026	670	4	0.006	684	5	0.0073
Michalovce	Košický	Michalovce	Falkušovce	48.6323	21.8413	365	0	0	391	0	0
Levice	Nitrianský	Levice	Farná	48.0058	18.5112	879	3	0.0034
Michalovce	Košický	Sobrance	Fekišovce	48.7713	22.0848	209	5	0.0239	185	0	0
Rožňava	Košický	Rimavská Sobota	Figa	48.3991	20.253	246	0	0
Prešov	Prešovský	Svidník	Fijaš	49.1267	21.5724	173	0	0	169	3	0.0178	68	5	0.0735	38	0	0	30	5	0.1667
Zvolen	Banskobystrický	Lučenec	Fiľakovo	48.2676	19.8247	5607	28	0.005
Zvolen	Banskobystrický	Lučenec	Fiľakovské Kováče	48.2921	19.7762	700	1	0.0014
Prešov	Prešovský	Prešov	Fintice	49.0519	21.2866	1279	11	0.0086	1441	7	0.0049
Martin	Žilinský	Martin	Folkušová	48.9686	18.9477	358	2	0.0056	262	0	0
Prešov	Prešovský	Stará Ľubovňa	Forbasy	49.2965	20.6107	474	20	0.0422	340	6	0.0176	213	2	0.0094	173	1	0.0058	40	1	0.025
Prešov	Prešovský	Bardejov	Frička	49.4046	21.0833	217	2	0.0092	204	0	0
Prešov	Prešovský	Bardejov	Fričkovce	49.1853	21.2391	487	3	0.0062	472	4	0.0085
Prešov	Prešovský	Prešov	Fričovce	49.0167	20.963	607	16	0.0264	655	3	0.0046
Prešov	Prešovský	Prešov	Fulianka	49.064	21.3315	470	6	0.0128	303	4	0.0132	130	3	0.0231	83	1	0.012	47	2	0.0426
Sereď	Trnavský	Dunajská Streda	Gabčíkovo	47.8921	17.5788	3479	57	0.0164	3839	12	0.0031
Prešov	Prešovský	Bardejov	Gaboltov	49.3668	21.1406	204	1	0.0049	205	3	0.0146	126	0	0	113	0	0	13	0	0
Malacky	Bratislavský	Malacky	Gajary	48.4668	16.9245	1970	8	0.0041
Sereď	Trnavský	Galanta	Galanta	48.1913	17.7288	10202	32	0.0031
Sereď	Trnavský	Galanta	Gáň	48.2291	17.7189	710	1	0.0014
Prešov	Prešovský	Poprad	Gánovce	49.0301	20.3275	914	7	0.0077	891	3	0.0034
Žilina	Žilinský	Žilina	Gbeľany	49.2118	18.8475	998	14	0.014	876	10	0.0114	507	22	0.0434	242	3	0.0124	265	19	0.0717
Levice	Nitriansky	Nové Zámky	Gbelce	47.8519	18.5128	1384	5	0.0036
Malacky	Trnavský	Skalica	Gbely	48.718	17.1163	3091	17	0.0055	3274	15	0.0046
Trebišov	Košický	Košice - okolie	Geča	48.6279	21.3099	1151	6	0.0052
Rožňava	Košický	Gelnica	Gelnica	48.8558	20.9371	3180	25	0.0079	3484	13	0.0037
Rožňava	Košický	Revúca	Gemer	48.4496	20.3158	557	1	0.0018
Rožňava	Košický	Rimavská Sobota	Gemerček	48.3179	19.9914	99	0	0
Rožňava	Košický	Rožňava	Gemerská Horka	48.535	20.3782	815	0	0
Rožňava	Košický	Rožňava	Gemerska Panica	48.4822	20.3603	654	3	0.0046
Rožňava	Košický	Rožňava	Gemerská Poloma	48.7158	20.4792	1229	3	0.0024
Rožňava	Košický	Revúca	Gemerská Ves	48.4784	20.2802	566	3	0.0053
Rožňava	Košický	Rimavská Sobota	Gemerské Dechtáre	48.2481	20.0368	240	1	0.0042
Rožňava	Košický	Rimavská Sobota	Gemerské Michalovce	48.4377	20.2119	175	0	0
Rožňava	Košický	Revúca	Gemerské Teplice	48.6003	20.2732	435	0	0
Rožňava	Košický	Rimavská Sobota	Gemerský Jablonec	48.1945	19.9761	476	2	0.0042
Rožňava	Košický	Revúca	Gemerský Sad	48.5858	20.314	190	0	0
Prešov	Prešovský	Prešov	Geraltov	49.1394	21.2586	99	5	0.0505	185	2	0.0108	56	1	0.0179	27	1	0.037	29	0	0
Prešov	Prešovský	Bardejov	Gerlachov	49.3224	21.1124	636	13	0.0204	701	6	0.0086
Prešov	Prešovský	Poprad	Gerlachov	49.0978	20.2058	535	7	0.0131	487	1	0.0021
Prešov	Prešovský	Svidník	Giraltovce	49.114	21.5173	1978	20	0.0101	2139	11	0.0051
Rožňava	Košický	Rožňava	Gočaltovo	48.6378	20.3454	302	0	0
Rožňava	Košický	Rožňava	Gočovo	48.7593	20.4202	200	0	0
Nitra	Nitriansky	Nitra	Golianovo	48.2719	18.1919	1598	7	0.0044
Rožňava	Košický	Rimavská Sobota	Gortva	48.2945	20.025	293	5	0.0171				116	3	0.0259	82	3	0.0366	34	0	0
Ružomberok	Žilinský	Liptovský Mikuláš	Gôtovany	49.0603	19.5043	458	4	0.0087	428	4	0.0093
Prešov	Prešovský	Levoča	Granč - Petrovce	48.9993	20.8073	509	9	0.0177	452	5	0.0111	126	1	0.0079	104	0	0	22	1	0.0455
Zvolen	Banskobystrický	Lučenec	Gregorova Vieska	48.385	19.5791	100	0	0
Prešov	Prešovský	Prešov	Gregorovce	48.4521	20.1877	642	2	0.0031	626	6	0.0096
Prešov	Prešovský	Stropkov	Gribov	49.2945	21.7229	177	5	0.0282	129	1	0.0078
Trebišov	Košický	Košice - okolie	Gyňov	48.5886	21.3037	768	10	0.013				146	2	0.0137	98	2	0.0204	48	0	0
Ružomberok	Žilinský	Tvrdošín	Habovka	49.2725	19.6059	738	13	0.0176	819	4	0.0049
Michalovce	Prešovský	Medzilaborce	Habura	49.3233	21.8621	482	3	0.0062	564	2	0.0035
Trebišov	Košický	Košice - okolie	Hačava	48.6667	20.8333	397	4	0.0101				32	0	0	17	0	0	15	0	0
Trebišov	Košický	Košice - okolie	Háj	48.6297	20.8526	173	2	0.0116				121	3	0.0248	81	0	0	40	3	0.075
Martin	Žilinský	Turčianske Teplice	Háj	48.8629	18.8862	421	11	0.0261	388	1	0.0026
Topoľčany	Nitriansky	Topoľčany	Hájna Nová Ves	48.5356	18.0376	452	7	0.0155	400	4	0.01
Rožňava	Košický	Rimavská Sobota	Hajnáčka	48.2184	19.9578	656	3	0.0046
Nitra	Nitriansky	Šaľa	Hájske	48.2544	17.8732	793	6	0.0076
Prešov	Prešovský	Stará Ľubovňa	Hajtovka	49.2964	20.7737	28	0	0	35	0	0
Trenčín	Trenčiansky	Bánovce nad Bebravou	Haláčovce	48.7021	18.1972	197	1	0.0051	217	2	0.0092
Zvolen	Banskobystrický	Lučenec	Halič	48.3539	19.5763	1266	7	0.0055
Prešov	Prešovský	Stará Ľubovňa	Haligovce	49.3635	20.4478	411	15	0.0365	416	8	0.0192	192	4	0.0208	152	4	0.0263	40	0	0
Trenčín	Trenčiansky	Nové Mesto nad Váhom	Haluzice	48.8238	17.867	418	2	0.0048	155	1	0.0065
Sereď	Bratislavský	Senec	Hamuliakovo	48.0381	17.2503	2148	9	0.0042
Topoľčany	Trenčiansky	Prievidza	Handlová	48.7276	18.7601	8697	131	0.0151	9248	73	0.0079
Prešov	Prešovský	Sabinov	Hanigovce	49.1726	21.0179	256	5	0.0195	175	3	0.0171	30	0	0	23	0	0	7	0	0
Trebišov	Košický	Košice - okolie	Haniska	48.6199	21.2516	952	6	0.0063
Prešov	Prešovský	Prešov	Haniska	48.9571	21.2406	710	4	0.0056	680	1	0.0015
Rožňava	Košický	Rožňava	Hanková	48.7491	20.314	134	0	0
Michalovce	Prešovský	Humenné	Hankovce	49.2036	21.4051	423	13	0.0307	383	4	0.0104	110	2	0.0182	96	2	0.0208	14	0	0
Prešov	Prešovský	Bardejov	Hankovce	49.2036	21.4051	310	7	0.0226	295	0	0
Michalovce	Prešovský	Vranov nad Topľou	Hanušovce nad Topľou	49.0269	21.5041	1826	18	0.0099	1844	15	0.0081
Prešov	Prešovský	Levoča	Harakovce	48.9978	20.8468	165	3	0.0182
Prešov	Prešovský	Bardejov	Harhaj	49.1876	21.4201	114	2	0.0175	141	1	0.0071
Rožňava	Košický	Spišská Nová Ves	Harichovce	48.9619	20.5826	1932	20	0.0104	1620	7	0.0043
Zvolen	Banskobystrický	Banská Bystrica	Harmanec	48.7939	19.0798	700	6	0.0086	638	3	0.0047
Michalovce	Košický	Michalovce	Hatalov	48.6588	21.889	848	44	0.0519	437	4	0.0092
Trenčín	Trenčiansky	Považská Bystrica	Hatné	49.1864	18.3825	501	12	0.024	443	4	0.009
Prešov	Prešovský	Stropkov	Havaj	49.2567	21.7866	263	7	0.0266	292	2	0.0068
Prešov	Prešovský	Kežmarok	Havka	49.3451	20.4067	0	0	0
Prešov	Prešovský	Svidník	Havranec	49.4111	21.5551	14	0	0	14	0	0
Michalovce	Košický	Michalovce	Hažín	48.9298	21.9605	465	4	0.0086	388	1	0.0026
Michalovce	Prešovský	Humenné	Hažín nad Cirochou	48.9298	21.9605	509	6	0.0118	566	4	0.0071
Prešov	Prešovský	Bardejov	Hažlín	49.3012	21.4201	566	9	0.0159	591	1	0.0017
Rožňava	Košický	Gelnica	Helcmanovce	48.8307	20.8677	856	5	0.0058	898	0	0
Zvolen	Banskobystrický	Brezno	Heľpa	48.8625	19.9725	1364	26	0.0191	1382	12	0.0087
Rožňava	Košický	Rožňava	Henckovce	48.7129	20.4322	313	1	0.0032
Rožňava	Košický	Gelnica	Henclová	48.7869	20.5922	103	1	0.0097	125	1	0.008
Michalovce	Prešovský	Vranov nad Topľou	Hencovce	48.8764	21.734	912	9	0.0099	878	7	0.008
Prešov	Prešovský	Prešov	Hendrichovce	49.0242	21.0001	223	5	0.0224	213	1	0.0047
Trebišov	Košický	Košice - okolie	Herľany	48.7998	21.4766	171	4	0.0234				94	7	0.0745	58	0	0	36	7	0.1944
Prešov	Prešovský	Prešov	Hermanovce	48.9856	21.5112	876	9	0.0103	840	3	0.0036
Michalovce	Prešovský	Vranov nad Topľou	Hermanovce nad Topľou	48.9822	21.5101	520	2	0.0038	523	0	0
Prešov	Prešovský	Bardejov	Hertník	49.2071	21.2376	664	8	0.012	652	11	0.0169	289	6	0.0208	228	6	0.0263	61	0	0
Prešov	Prešovský	Bardejov	Hervartov	49.2467	21.2055	252	3	0.0119	258	2	0.0078
Zvolen	Banskobystrický	Banská Bystrica	Hiadeľ	48.8105	19.3156	395	3	0.0076	385	3	0.0078
Rožňava	Košický	Spišská Nová Ves	Hincovce	48.9587	20.7259	131	4	0.0305	147	1	0.0068
Ružomberok	Žilinský	Tvrdošín	Hladovka	49.3697	19.7574	607	13	0.0214	595	3	0.005
Malacky	Trnavský	Senica	Hlboké	48.6592	17.4068	742	10	0.0135	765	4	0.0052
Žilina	Žilinský	Bytča	Hlboké nad Váhom	49.2128	18.5956	1094	18	0.0165	870	10	0.0115	203	6	0.0296	148	0	0	55	6	0.1091
Zvolen	Banskobystrický	Žiar nad Hronom	Hliník nad Hronom	48.5354	18.7873	1491	19	0.0127				288	5	0.0174	209	1	0.0048	79	4	0.0506
Michalovce	Prešovský	Vranov nad Topľou	Hlinné	48.9507	21.5788	1236	8	0.0065	1233	15	0.0122	339	8	0.0236	277	3	0.0108	62	5	0.0806
Michalovce	Košický	Sobrance	Hlivištia	48.8086	22.2206	393	13	0.0331	399	10	0.0251	135	3	0.0222	83	1	0.012	52	2	0.0385
Hlohovec	Trnavský	Hlohovec	Hlohovec	49.0781	18.2289	12005	72	0.006
Prešov	Prešovský	Stará Ľubovňa	Hniezdne	49.3026	20.6329	646	12	0.0186	660	2	0.003
Rožňava	Košický	Spišská Nová Ves	Hnilčík	48.8592	20.5745	392	8	0.0204	437	4	0.0092
Rožňava	Košický	Spišská Nová Ves	Hnilec	48.8405	20.5052	418	2	0.0048	407	0	0
Rožňava	Košický	Rimavská Sobota	Hnúšťa	48.5726	19.954	3409	24	0.007
Rožňava	Košický	Rimavská Sobota	Hodejov	48.3012	19.9898	1011	5	0.0049
Rožňava	Košický	Rimavská Sobota	Hodejovec	48.282	20.0159	127	0	0
Trebišov	Košický	Košice - okolie	Hodkovce	48.9897	20.7848	197	0	0
Zvolen	Banskobystrický	Žarnovica	Hodruša	48.4667	18.8167	79	2	0.0253
Zvolen	Banskobystrický	Žarnovica	Hodruša	48.4667	18.8167	1454	15	0.0103
Levice	Nitrianský	Levice	Hokovce	48.1549	18.8702	385	0	0
Michalovce	Prešovský	Vranov nad Topľou	Holčíkovce	49.0177	21.7255	509	3	0.0059	535	0	0
Malacky	Trnavský	Skalica	Holíč	48.8111	17.1624	5034	72	0.0143	6243	24	0.0038
Sereď	Trnavský	Dunajská Streda	Holice	47.993	17.4818	1528	7	0.0046	1697	4	0.0024
Zvolen	Banskobystrický	Lučenec	Holiša	48.3081	19.7517	611	0	0
Prešov	Prešovský	Kežmarok	Holumnica	49.2337	20.5262	560	3	0.0054	508	1	0.002
Rožňava	Košický	Rožňava	Honce	48.6678	20.4052	189	1	0.0053
Levice	Nitrianský	Levice	Hontianská Vrbica	48.1334	18.7061	504	2	0.004
Zvolen	Banskobystrický	Krupina	Hontianske Moravce	48.1877	18.8491	421	6	0.0143				142	2	0.0141	120	2	0.0167	22	0	0
Zvolen	Banskobystrický	Krupina	Hontianske Nemce	48.2863	18.9895	830	7	0.0084
Zvolen	Banskobystrický	Krupina	Hontianske Tesáre	48.2041	18.9203	527	0	0
Levice	Nitrianský	Levice	Hontianské Trstany	48.2065	18.813	197	5	0.0254
Prešov	Prešovský	Poprad	Hôrka	49.0167	20.0333	1324	26	0.0196	1290	7	0.0054
Trenčín	Trenčiansky	Nové Mesto nad Váhom	Hôrka nad Váhom	48.7207	17.8924	718	2	0.0028	659	2	0.003
Žilina	Žilinský	Žilina	Hôrky	49.2047	18.6931	838	6	0.0072	716	2	0.0028
Michalovce	Košický	Sobrance	Horňa	48.7576	22.1995	312	7	0.0224	291	1	0.0034
Trenčín	Trenčiansky	Púchov	Horná Breznica	49.1095	18.2497	207	6	0.029	193	3	0.0155	116	2	0.0172	106	2	0.0189	10	0	0
Nitra	Nitriansky	Šaľa	Horná Kráľová	48.2453	17.9131	1206	9	0.0075
Hlohovec	Trnavský	Trnava	Horná Krupá	48.5163	17.5249	565	2	0.0035
Martin	Žilinský	Dolný Kubín	Horná Lehota	49.2539	19.4032	451	8	0.0177	436	5	0.0115	129	1	0.0078	115	0	0	14	1	0.0714
Zvolen	Banskobystrický	Brezno	Horná Lehota	48.8333	19.55	512	8	0.0156	480	2	0.0042
Trenčín	Trenčiansky	Považská Bystrica	Horná Mariková	49.2462	18.3092	665	2	0.003	688	4	0.0058
Zvolen	Banskobystrický	Banská Bystrica	Horná Mičiná	48.6989	19.2144	685	3	0.0044	576	3	0.0052
Trenčín	Trenčiansky	Ilava	Horná Poruba	48.9415	18.305	685	18	0.0263	701	5	0.0071
Sereď	Trnavský	Dunajská Streda	Horná Potôň	48.0389	17.4904	1766	14	0.0079	1842	8	0.0043
Levice	Nitrianský	Levice	Horná Seč	48.1953	18.5445	688	4	0.0058
Trenčín	Trenčiansky	Nové Mesto nad Váhom	Horná Streda	48.6564	17.8428	910	8	0.0088	2144	10	0.0047
Martin	Žilinský	Turčianske Teplice	Horná Štubňa	48.825	18.8846	813	2	0.0025	869	3	0.0035
Trenčín	Trenčiansky	Trenčín	Horná Súča	48.9729	17.9771	2108	86	0.0408	1933	11	0.0057
Topoľčany	Trenčiansky	Prievidza	Horná Ves	48.6075	18.4898	734	13	0.0177	785	5	0.0064
Zvolen	Banskobystrický	Žiar nad Hronom	Horná Ves	48.677	18.9166	112	0	0
Zvolen	Banskobystrický	Žiar nad Hronom	Horná Ždaňa	48.5692	18.7564	405	0	0
Trenčín	Trenčiansky	Trenčín	Horňany	48.778	18.195	264	4	0.0152	232	4	0.0172	103	2	0.0194	76	0	0	27	2	0.0741
Topoľčany	Nitriansky	Topoľčany	Horné Chlebany	48.6055	18.2246	162	2	0.0123	176	0	0
Zvolen	Banskobystrický	Žarnovica	Horné Hámre	48.498	18.6666	571	1	0.0018
Nitra	Nitriansky	Nitra	Horné Lefantovce	48.424	18.1435	545	13	0.0239				117	2	0.0171	108	2	0.0185	9	0	0
Sereď	Trnavský	Dunajská Streda	Horné Mýto	48.0112	17.751	615	3	0.0049	902	2	0.0022
Trenčín	Trenčiansky	Bánovce nad Bebravou	Horné Naštice	48.7356	18.2976	435	6	0.0138	374	2	0.0053
Topoľčany	Nitriansky	Topoľčany	Horné Obdokovce	48.5017	18.0614	682	27	0.0396	818	2	0.0024
Hlohovec	Trnavský	Trnava	Horné Orešany	48.4674	17.441	1470	3	0.002
Hlohovec	Trnavský	Hlohovec	Horné Otrokovce	48.4912	17.8794	703	4	0.0057
Zvolen	Banskobystrický	Veľký Krtíš	Horné Plachtince	48.2372	19.283	355	0	0
Zvolen	Banskobystrický	Banská Bystrica	Horné Pršany	48.6996	19.0833	416	8	0.0192	429	1	0.0023
Sereď	Trnavský	Galanta	Horné Saliby	48.1231	17.7589	1663	10	0.006
Levice	Nitrianský	Levice	Horné Semerovce	48.1252	18.8819	522	10	0.0192
Trenčín	Trenčiansky	Trenčín	Horné Srnie	48.9918	18.1001	1769	17	0.0096	1746	12	0.0069
Topoľčany	Nitriansky	Topoľčany	Horné Štitáre	48.5254	18.0571	576	15	0.026	624	3	0.0048
Zvolen	Banskobystrický	Veľký Krtíš	Horné Strháre	48.2702	19.3628	308	1	0.0032
Hlohovec	Trnavský	Hlohovec	Horné Trhovište	48.4681	17.8689	667	2	0.003
Levice	Nitrianský	Levice	Horné Túrovce	48.1272	18.9542	453	4	0.0088
Topoľčany	Trenčiansky	Prievidza	Horné Vestenice	48.7126	18.4293	562	11	0.0196	539	2	0.0037
Rožňava	Košický	Rimavská Sobota	Horné Zahorany	48.4615	20.0085	105	0	0
Hlohovec	Trnavský	Hlohovec	Horné Zelenice	48.3856	17.7597	527	3	0.0057
Zvolen	Banskobystrický	Krupina	Horný Badín	48.2789	19.0754	99	0	0
Sereď	Trnavský	Dunajská Streda	Horný Bar	47.9483	17.4627	1158	15	0.013	1104	1	0.0009
Žilina	Žilinský	Žilina	Horný Hričov	49.2582	18.6631	626	16	0.0256	614	4	0.0065
Martin	Žilinský	Martin	Horný Kalník	49.0344	18.969	296	4	0.0135	222	5	0.0225	81	0	0	33	0	0	48	0	0
Trenčín	Trenčiansky	Považská Bystrica	Horný Lieskov	49.0649	18.436	199	6	0.0302	210	0	0
Žilina	Žilinský	Kysucké Nové Mesto	Horný Vadičov	49.275	18.8937	1070	21	0.0196	1090	4	0.0037
Michalovce	Košický	Michalovce	Horovce	48.7047	21.7685	538	1	0.0019	1129	8	0.0071
Trenčín	Trenčiansky	Púchov	Horovce pri Púchove	49.0507	18.2639	603	36	0.0597	546	6	0.011	214	10	0.0467	154	6	0.039	60	4	0.0667
Sereď	Trnavský	Galanta	Hoste	48.2604	17.6394	305	0	0
Rožňava	Košický	Rimavská Sobota	Hostice	48.2344	20.0662	615	0	0
Nitra	Nitriansky	Zlaté Moravce	Hostie	48.4529	18.4383	794	11	0.0139				186	3	0.0161	160	2	0.0125	26	1	0.0385
Nitra	Nitriansky	Nitra	Hosťová	48.3377	18.2045	261	0	0
Trebišov	Košický	Košice - okolie	Hosťovce	48.5718	20.8581	266	2	0.0075
Nitra	Nitriansky	Zlaté Moravce	Hosťovce	48.4176	18.3582	634	3	0.0047
Michalovce	Prešovský	Snina	Hostovice	49.1169	22.144	392	9	0.023	307	0	0
Prešov	Prešovský	Poprad	Hozelec	49.0344	20.3469	600	20	0.0333	531	3	0.0056
Zvolen	Banskobystrický	Žarnovica	Hrabičov	48.534	18.6661	422	2	0.0047
Prešov	Prešovský	Prešov	Hrabkov	48.9597	21.0234	510	1	0.002	494	1	0.002
Prešov	Prešovský	Svidník	Hrabovčík	49.2804	21.5568	148	0	0	140	0	0
Prešov	Prešovský	Bardejov	Hrabovec	49.2723	21.379	331	12	0.0363	306	6	0.0196	112	2	0.0179	89	1	0.0112	23	1	0.0435
Michalovce	Prešovský	Humenné	Hrabovec nad Laborcom	49.0968	21.9375	333	11	0.033	321	2	0.0062
Trenčín	Trenčiansky	Trenčín	Hrabovka	48.9341	18.0379	439	11	0.0251	351	0	0
Prešov	Prešovský	Bardejov	Hrabské	49.3359	21.0758	249	10	0.0402	306	10	0.0327	122	0	0	112	0	0	10	0	0
Rožňava	Košický	Spišská Nová Ves	Hrabušice	48.9767	20.415	1548	48	0.031	1474	26	0.0176	321	4	0.0125	278	4	0.0144	43	0	0
Trenčín	Trenčiansky	Nové Mesto nad Váhom	Hrachovište	48.7148	17.7297	530	11	0.0208	566	7	0.0124	283	14	0.0495	123	4	0.0325	160	10	0.0625
Rožňava	Košický	Rimavská Sobota	Hrachovo	48.4654	19.9513	612	4	0.0065
Topoľčany	Trenčiansky	Prievidza	Hradec	48.7627	18.6847	357	8	0.0224	480	5	0.0104	213	11	0.0516	147	9	0.0612	66	2	0.0303
Prešov	Prešovský	Kežmarok	Hradisko	49.0575	20.5233	399	13	0.0326	215	0	0
Topoľčany	Trenčiansky	Partizánske	Hradište	48.6864	18.3831	646	8	0.0124	637	7	0.011	174	6	0.0345	127	1	0.0079	47	5	0.1064
Rožňava	Košický	Poltár	Hradište	48.4908	19.7239	144	2	0.0139				15	0	0	10	0	0	5	0	0
Malacky	Trnavský	Senica	Hradište pod Vrátnom	48.627	17.4876	553	3	0.0054	605	1	0.0017
Trenčín	Trenčiansky	Nové Mesto nad Váhom	Hrádok	48.6963	17.883	642	0	0	756	0	0
Trebišov	Košický	Trebišov	Hraň	48.5444	21.7899	723	8	0.0111				120	0	0	101	0	0	19	0	0
Prešov	Prešovský	Stará Ľubovňa	Hraničné	49.3748	20.7002	178	2	0.0112	157	3	0.0191	58	3	0.0517	44	2	0.0455	14	1	0.0714
Prešov	Prešovský	Poprad	Hranovnica	48.9895	20.309	2024	36	0.0178	1886	15	0.008
Trenčín	Trenčiansky	Myjava	Hrašné	48.7505	17.6647	267	0	0	276	0	0
Trebišov	Košický	Košice - okolie	Hrašovík	48.7467	21.3213	227	1	0.0044
Trebišov	Košický	Trebišov	Hrčeľ	48.519	21.6951	521	11	0.0211				254	0	0	215	0	0	39	0	0
Rožňava	Košický	Rožňava	Hrhov	48.6063	20.7507	667	3	0.0045
Trebišov	Košický	Trebišov	Hriadky	48.6991	21.7089	177	2	0.0113				54	0	0	39	0	0	15	0	0
Žilina	Žilinský	Žilina	Hričovské Podhradie	49.2222	18.6226	552	15	0.0272	482	2	0.0041
Zvolen	Banskobystrický	Detva	Hriňová	48.5779	19.5257	4053	64	0.0158	4311	18	0.0042
Rožňava	Košický	Gelnica	Hrišovce	48.9466	20.9078	177	4	0.0226	170	0	0
Levice	Nitrianský	Levice	Hrkovce	48.0884	18.9027	227	1	0.0044
Hlohovec	Trnavský	Trnava	Hrnčiarovce nad Parnou	48.3426	17.5677	1558	10	0.0064
Rožňava	Košický	Poltár	Hrnčiarska Ves	48.4347	19.7822	463	9	0.0194				73	4	0.0548	33	0	0	40	4	0.1
Rožňava	Košický	Poltár	Hrnčiarske Zalužany	48.4064	19.8715	611	1	0.0016
Zvolen	Banskobystrický	Banská Bystrica	Hrochoť	48.6557	19.3128	862	12	0.0139	895	2	0.0022
Prešov	Prešovský	Stará Ľubovňa	Hromoš	49.2522	20.7938	406	20	0.0493	314	5	0.0159	98	2	0.0204	74	0	0	24	2	0.0833
Zvolen	Banskobystrický	Brezno	Hronec	48.7976	19.5805	755	8	0.0106	656	4	0.0061
Zvolen	Banskobystrický	Banská Bystrica	Hronsek	48.6525	19.1568	686	3	0.0044	586	0	0
Zvolen	Banskobystrický	Zvolen	Hronská Breznica	48.5678	18.997	153	0	0	341	6	0.0176	96	4	0.0417	38	0	0	58	4	0.069
Zvolen	Banskobystrický	Žiar nad Hronom	Hronská Dúbrava	48.5902	19.0019	255	1	0.0039
Levice	Nitrianský	Levice	Hronské Kľačany	48.2401	18.5697	854	2	0.0023
Levice	Nitrianský	Levice	Hronské Kosihy	48.2658	18.5953	626	1	0.0016
Zvolen	Banskobystrický	Žarnovica	Hronský Beňadik	48.3467	18.5663	612	1	0.0016
Sereď	Bratislavský	Senec	Hrubá Borša	48.1813	17.4827	1316	8	0.0061
Nitra	Nitriansky	Nitra	Hruboňovo	48.4392	18.0245	492	11	0.0224				77	0	0	62	0	0	15	0	0
Michalovce	Prešovský	Humenné	Hrubov	49.0944	21.8615	287	9	0.0314	247	2	0.0081
Sereď	Bratislavský	Senec	Hrubý Šúr	48.1704	17.4209	764	16	0.0209				468	19	0.0406	196	1	0.0051	272	18	0.0662
Rožňava	Košický	Rožňava	Hrušov	48.5824	20.6354	285	1	0.0035
Zvolen	Banskobystrický	Veľký Krtíš	Hrušov	48.154	19.091	538	0	0
Topoľčany	Nitriansky	Topoľčany	Hrušovany	48.4373	18.0932	764	11	0.0144	1368	18	0.0132	95	1	0.0105	50	0	0	45	1	0.0222
Rožňava	Košický	Rimavská Sobota	Hrušovo	48.5128	20.0491	24	0	0
Martin	Žilinský	Námestovo	Hruštín	49.3239	19.3469	1798	39	0.0217	1810	5	0.0028
Sereď	Trnavský	Dunajská Streda	Hubice	48.0966	17.3936	531	2	0.0038	487	10	0.0205	354	8	0.0226	189	2	0.0106	165	6	0.0364
Hlohovec	Trnavský	Piešťany	Hubina	48.6179	17.8847	522	3	0.0057
Prešov	Prešovský	Sabinov	Hubošovce	49.0964	21.2054	275	5	0.0182	267	1	0.0037
Ružomberok	Žilinský	Ružomberok	Hubová	49.1169	19.1902	671	6	0.0089	659	7	0.0106	287	14	0.0488	207	7	0.0338	80	7	0.0875
Rožňava	Košický	Revúca	Hucín	48.5642	20.2967	528	0	0
Michalovce	Prešovský	Humenné	Hudcovce	48.909	21.7891	377	3	0.008	270	2	0.0074
Levice	Nitriansky	Nové Zámky	Hul	48.0991	18.2633	872	4	0.0046
Michalovce	Prešovský	Humenné	Humenné	48.9371	21.9163	13599	220	0.0162	14657	77	0.0053
Prešov	Prešovský	Kežmarok	Huncovce	49.1162	20.3804	1849	30	0.0162	1723	11	0.0064
Prešov	Prešovský	Svidník	Hunkovce	48.75	21.75	211	2	0.0095	199	1	0.005
Sereď	Bratislavský	Senec	Hurbanova Ves	48.1529	17.4414	413	4	0.0097
Levice	Nitrianský	Komárno	Hurbanovo	48.0856	18.4158	4600	44	0.0096
Rožňava	Košický	Rimavská Sobota	Husiná	48.3425	19.882	249	2	0.008
Prešov	Prešovský	Bardejov	Hutka	49.3976	21.4297	85	0	0	64	0	0
Ružomberok	Žilinský	Liptovský Mikuláš	Huty	49.4	20.4333	228	1	0.0044	224	4	0.0179	36	0	0	24	0	0	12	0	0
Sereď	Trnavský	Dunajská Streda	Hviezdoslavov	48.0679	17.3479	2222	12	0.0054	3836	18	0.0047
Žilina	Žilinský	Bytča	Hvozdnica	48.4605	18.6992	757	6	0.0079	775	4	0.0052
Ružomberok	Žilinský	Liptovský Mikuláš	Hybe	49.0459	19.8313	998	11	0.011	1077	2	0.0019
Trebišov	Košický	Košice - okolie	Hýľov	48.7303	21.106	300	0	0
Sereď	Bratislavský	Senec	Igram	48.2854	17.4623	328	0	0
Prešov	Prešovský	Kežmarok	Ihľany	49.1868	20.5366	961	6	0.0062	985	6	0.0061
Zvolen	Banskobystrický	Žiar nad Hronom	Ihráč	48.6546	18.9528	371	1	0.0027
Trenčín	Trenčiansky	Ilava	Ilava	48.9977	18.2353	3484	44	0.0126	3552	46	0.013	1010	39	0.0386	654	14	0.0214	356	25	0.0702
Rožňava	Košický	Spišská Nová Ves	Iliašovce	48.9916	20.5265	741	10	0.0135	631	7	0.0111	264	5	0.0189	215	3	0.014	49	2	0.0408
Zvolen	Banskobystrický	Banská Štiavnica	Ilija	48.4196	18.8976	370	0	0
Levice	Nitrianský	Komárno	Imeľ	47.902	18.1468	1864	8	0.0043
Levice	Nitrianský	Levice	Iňa	48.1698	18.4215	404	0	0
Michalovce	Košický	Michalovce	Iňačovce	48.6973	22.0319	763	2	0.0026	756	0	0
Zvolen	Banskobystrický	Veľký Krtíš	Ipeľské Predmostie	48.0625	19.0559	412	3	0.0073
Levice	Nitrianský	Levice	Ipeľské Úľany	48.1254	19.0499	243	2	0.0082
Levice	Nitrianský	Levice	Ipeľský Sokolec	48.0189	18.8058	513	0	0
Martin	Žilinský	Dolný Kubín	Istebné	49.2151	19.2217	820	3	0.0037	889	4	0.0045
Ružomberok	Žilinský	Ružomberok	Ivachnová	49.0994	19.418	298	3	0.0101	316	1	0.0032
Martin	Žilinský	Turčianske Teplice	Ivančiná	49.05	18.95	151	2	0.0132	158	2	0.0127	38	0	0	14	0	0	24	0	0
Sereď	Bratislavský	Senec	Ivanka pri Dunaji	48.1882	17.2575	5435	27	0.005
Nitra	Nitriansky	Nitra	Ivanka pri Nitre	48.243	18.1162	1946	20	0.0103				650	16	0.0246	329	3	0.0091	321	13	0.0405
Trenčín	Trenčiansky	Trenčín	Ivanovce	48.8301	17.9075	608	5	0.0082	614	1	0.0016
Levice	Nitrianský	Komárno	Iža	47.752	18.2276	1146	10	0.0087
Michalovce	Prešovský	Humenné	Jabloň	49.0665	21.9794	388	2	0.0052	289	0	0
Malacky	Bratislavský	Pezinok	Jablonec	48.332	17.4479	768	7	0.0091
Malacky	Trnavský	Senica	Jablonica	48.5583	20.6086	1609	0	0	2316	7	0.003
Trenčín	Trenčiansky	Myjava	Jablonka	48.7244	17.6103	237	3	0.0127	250	0	0
Prešov	Prešovský	Levoča	Jablonov	49.0166	20.7256	538	5	0.0093	545	3	0.0055
Rožňava	Košický	Rožňava	Jablonov nad Turňou	48.5934	20.6734	548	3	0.0055
Levice	Nitrianský	Levice	Jabloňovce	48.3185	18.7889	168	0	0
Žilina	Žilinský	Bytča	Jablonové	49.1845	18.5656	693	11	0.0159	712	6	0.0084
Malacky	Bratislavský	Malacky	Jablonové	48.3475	17.0995	1181	2	0.0017
Topoľčany	Nitriansky	Topoľčany	Jacovce	48.5945	18.1347	937	15	0.016	1052	4	0.0038
Sereď	Trnavský	Dunajská Streda	Jahodná	48.053	17.7074	984	1	0.001	1915	4	0.0021
Rožňava	Košický	Gelnica	Jaklovce	48.8717	20.9857	1104	13	0.0118	1285	1	0.0008
Prešov	Prešovský	Sabinov	Jakovany	49.153	21.0713	342	8	0.0234	300	2	0.0067
Prešov	Prešovský	Stará Ľubovňa	Jakubany	49.2481	20.6959	1293	29	0.0224	1218	21	0.0172	316	12	0.038	294	11	0.0374	22	1	0.0455
Malacky	Bratislavský	Malacky	Jakubov	48.4177	16.9302	1204	4	0.0033
Prešov	Prešovský	Sabinov	Jakubova Voľa	49.1323	21.0156	257	6	0.0233	242	4	0.0165	92	0	0	80	0	0	12	0	0
Prešov	Prešovský	Sabinov	Jakubovany	49.107	21.15	627	14	0.0223	612	10	0.0163	215	1	0.0047	198	1	0.0051	17	0	0
Ružomberok	Žilinský	Liptovský Mikuláš	Jakubovany	49.1018	19.7223	516	8	0.0155	424	5	0.0118
Prešov	Prešovský	Stropkov	Jakušovce	49.158	21.7498	31	1	0.0323	28	0	0
Ružomberok	Žilinský	Liptovský Mikuláš	Jalovec	49.1382	19.63	215	1	0.0047	215	4	0.0186	116	1	0.0086	89	1	0.0112	27	0	0
Topoľčany	Trenčiansky	Prievidza	Jalovec	48.7743	18.7451	632	17	0.0269	509	2	0.0039
Rožňava	Košický	Spišská Nová Ves	Jamník	49.0709	19.7098	684	7	0.0102	735	5	0.0068
Rožňava	Košický	Rimavská Sobota	Janice	48.2802	20.2144	257	0	0
Trebišov	Košický	Košice - okolie	Janík	48.5548	20.9688	678	0	0
Sereď	Trnavský	Dunajská Streda	Janíky	48.1398	17.3976	793	7	0.0088	1290	5	0.0039
Prešov	Prešovský	Prešov	Janov	48.938	21.1782	194	1	0.0052	193	0	0
Zvolen	Banskobystrický	Žiar nad Hronom	Janova Lehota	48.655	18.7837	577	1	0.0017
Prešov	Prešovský	Bardejov	Janovce	49.0174	20.4323	222	8	0.036	289	5	0.0173	88	5	0.0568	77	5	0.0649	11	0	0
Prešov	Prešovský	Poprad	Jánovce	49.0124	20.4215	1124	61	0.0543	977	10	0.0102	605	10	0.0165	449	5	0.0111	156	5	0.0321
Sereď	Trnavský	Galanta	Jánovce	48.178	17.5324	449	1	0.0022
Prešov	Prešovský	Prešov	Janovík	48.8333	21.25	380	3	0.0079	1138	6	0.0053
Prešov	Prešovský	Stará Ľubovňa	Jarabina	49.3356	20.6567	441	17	0.0385	412	2	0.0049
Nitra	Nitriansky	Nitra	Jarok	48.0302	18.6904	1745	18	0.0103				398	9	0.0226	285	4	0.014	113	5	0.0442
Bratislava	Bratislavský	Bratislava V	Jarovce	48.065	17.113	2692	11	0.0041
Prešov	Prešovský	Sabinov	Jarovnice	49.058	21.0581	4004	62	0.0155	3761	51	0.0136	1737	52	0.0299	1663	48	0.0289	74	4	0.0541
Trenčín	Trenčiansky	Považská Bystrica	Jasenica	49.3905	19.4352	894	17	0.019	848	9	0.0106	292	9	0.0308	222	6	0.027	70	3	0.0429
Zvolen	Banskobystrický	Brezno	Jasenie	48.8388	19.4597	655	12	0.0183	719	8	0.0111	311	5	0.0161	265	4	0.0151	46	1	0.0217
Michalovce	Prešovský	Humenné	Jasenov	48.9046	21.9032	1009	20	0.0198	1032	12	0.0116	242	1	0.0041	165	0	0	77	1	0.013
Michalovce	Košický	Sobrance	Jasenov	48.7966	22.1738	434	4	0.0092	416	0	0
Martin	Žilinský	Dolný Kubín	Jasenová	49.1764	19.2957	412	4	0.0097	348	0	0
Žilina	Žilinský	Žilina	Jasenové	49.1106	18.6365	615	9	0.0146	494	1	0.002
Martin	Žilinský	Turčianske Teplice	Jasenovo	48.879	18.7243	236	2	0.0085	388	0	0
Hlohovec	Trnavský	Trnava	Jaslovské Bohunice	48.4755	17.6474	1603	9	0.0056
Trebišov	Košický	Košice - okolie	Jasov	48.6826	20.9757	2065	8	0.0039
Levice	Nitriansky	Nové Zámky	Jasová	47.9888	18.3966	809	3	0.0037
Zvolen	Banskobystrický	Žiar nad Hronom	Jastrabá	48.6316	18.9363	255	0	0
Michalovce	Prešovský	Vranov nad Topľou	Jastrabie nad Topľou	48.9346	21.6111	377	1	0.0027	368	1	0.0027
Levice	Nitriansky	Nové Zámky	Jatov	48.1318	18.0229	498	4	0.008
Martin	Žilinský	Turčianske Teplice	Jazernica	48.9262	18.8299	348	3	0.0086	347	4	0.0115	85	0	0	81	0	0	4	0	0
Prešov	Prešovský	Bardejov	Jedlinka	49.3993	21.3701	126	4	0.0317	100	0	0
Nitra	Nitriansky	Zlaté Moravce	Jedľové Kostoľany	48.4694	18.4976	694	11	0.0159				109	0	0	90	0	0	19	0	0
Nitra	Nitriansky	Nitra	Jelenec	48.3784	18.2235	1603	18	0.0112				450	11	0.0244	330	2	0.0061	120	9	0.075
Sereď	Trnavský	Galanta	Jelka	48.1454	17.5113	3368	5	0.0015
Rožňava	Košický	Revúca	Jelšava	49.239	19.304	1472	16	0.0109				409	3	0.0073	338	0	0	71	3	0.0423
Nitra	Nitriansky	Nitra	Jelšovce	48.3823	18.0579	845	8	0.0095
Michalovce	Košický	Sobrance	Jenkovce	48.6556	22.2092	372	8	0.0215	364	0	0
Rožňava	Košický	Rimavská Sobota	Jesenské	48.3064	20.0708	1345	3	0.0022
Topoľčany	Trenčiansky	Partizánske	Ješková Ves	48.5495	18.3439	219	1	0.0046	416	3	0.0072
Rožňava	Košický	Rimavská Sobota	Jestice	48.219	20.0536	104	0	0
Prešov	Prešovský	Kežmarok	Jezersko	49.3028	20.3503	186	7	0.0376	150	2	0.0133	37	2	0.0541	21	2	0.0952	16	0	0
Rožňava	Košický	Rožňava	Jovice	48.631	20.5497	524	1	0.0019
Michalovce	Košický	Michalovce	Jovsa	48.8192	22.0908	665	6	0.009	656	1	0.0015
Prešov	Prešovský	Svidník	Jurkova Voľa	49.3219	21.5124	50	0	0	49	2	0.0408	7	0	0	5	0	0	2	0	0
Sereď	Trnavský	Dunajská Streda	Jurová	47.9336	17.5228	339	5	0.0147	604	3	0.005
Prešov	Prešovský	Kežmarok	Jurské	49.2025	20.5254	900	12	0.0133	808	11	0.0136	251	2	0.008	233	2	0.0086	18	0	0
Michalovce	Košický	Michalovce	Kačanov	48.6122	21.8443	281	2	0.0071	297	0	0
Sereď	Trnavský	Galanta	Kajal	48.1862	17.7842	989	11	0.0111				283	16	0.0565	131	1	0.0076	152	15	0.0987
Martin	Žilinský	Turčianske Teplice	Kaľamenová	48.8892	18.7757	140	1	0.0071	129	0	0
Ružomberok	Žilinský	Ružomberok	Kalameny	49.1263	19.4157	364	4	0.011	332	6	0.0181	124	4	0.0323	98	0	0	26	4	0.1538
Rožňava	Košický	Spišská Nová Ves	Kaľava	48.9342	20.8682	182	0	0	187	0	0
Sereď	Bratislavský	Senec	Kalinkovo	48.0598	17.2535	1558	5	0.0032
Michalovce	Prešovský	Medzilaborce	Kalinov	49.3166	21.9215	334	10	0.0299	210	1	0.0048
Rožňava	Košický	Poltár	Kalinovo	48.3924	19.707	1363	7	0.0051
Levice	Nitrianský	Levice	Kalná nad Hronom	48.1982	18.5152	1449	14	0.0097
Michalovce	Prešovský	Snina	Kalná Roztoka	48.9691	22.3147	338	7	0.0207	356	0	0
Trenčín	Trenčiansky	Nové Mesto nad Váhom	Kálnica	48.2099	18.5205	710	10	0.0141	727	3	0.0041
Prešov	Prešovský	Svidník	Kalnište	49.1307	21.4832	271	8	0.0295	275	4	0.0145	160	6	0.0375	122	1	0.0082	38	5	0.1316
Zvolen	Banskobystrický	Lučenec	Kalonda	48.2596	19.6562	138	1	0.0072
Rožňava	Košický	Rimavská Sobota	Kaloša	48.4236	20.2313	437	0	0
Trebišov	Košický	Košice - okolie	Kalša	48.6142	21.5236	522	7	0.0134				151	0	0	140	0	0	11	0	0
Michalovce	Košický	Michalovce	Kaluža	48.8078	21.9999	449	0	0	463	0	0
Topoľčany	Nitriansky	Topoľčany	Kamanová	48.4752	18.102	666	11	0.0165	873	3	0.0034
Rožňava	Košický	Revúca	Kameňany	48.5774	20.1916	512	0	0
Topoľčany	Trenčiansky	Prievidza	Kamenec pod Vtáčnikom	48.6705	18.553	1136	29	0.0255	1173	2	0.0017
Prešov	Prešovský	Sabinov	Kamenica	48.7623	21.481	979	33	0.0337	986	11	0.0112	129	0	0	110	0	0	19	0	0
Michalovce	Prešovský	Humenné	Kamenica nad Cirochou	48.9314	21.997	1306	30	0.023	1276	7	0.0055
Levice	Nitriansky	Nové Zámky	Kamenica nad Hronom	47.8311	18.728	1271	1	0.0008
Trenčín	Trenčiansky	Ilava	Kameničany	48.9923	18.1693	270	1	0.0037	307	1	0.0033
Levice	Nitrianský	Komárno	Kameničná	47.8178	18.0418	1389	5	0.0036
Levice	Nitriansky	Nové Zámky	Kamenín	47.8884	18.6431	762	5	0.0066
Žilina	Žilinský	Žilina	Kamenná Poruba	49.0914	18.6892	1191	15	0.0126	1165	3	0.0026
Michalovce	Prešovský	Vranov nad Topľou	Kamenná Poruba	48.8476	21.6491	494	5	0.0101	857	1	0.0012
Zvolen	Banskobystrický	Veľký Krtíš	Kamenné Kosihy	48.1422	19.1935	423	1	0.0024
Levice	Nitriansky	Nové Zámky	Kamenný Most	47.8512	18.6564	913	6	0.0066
Prešov	Prešovský	Stará Ľubovňa	Kamienka	49.3324	20.6146	683	26	0.0381	667	19	0.0285	194	8	0.0412	178	8	0.0449	16	0	0
Michalovce	Prešovský	Humenné	Kamienka	48.9054	22.0056	382	1	0.0026	369	0	0
Topoľčany	Trenčiansky	Prievidza	Kanianka	48.8164	18.5854	1975	22	0.0111	1912	18	0.0094
Nitra	Nitriansky	Nitra	Kapince	48.4532	17.9723	341	4	0.0117				37	0	0	22	0	0	15	0	0
Prešov	Prešovský	Svidník	Kapišová	49.3457	21.5941	74	4	0.0541	224	0	0
Sereď	Bratislavský	Senec	Kaplna	48.2925	17.4575	863	6	0.007
Prešov	Prešovský	Prešov	Kapušany	48.6	21.7333	1495	24	0.0161	1466	2	0.0014
Michalovce	Košický	Michalovce	Kapušianské Klačany	48.5286	22.1041	550	2	0.0036	555	3	0.0054
Martin	Žilinský	Martin	Karlová	48.9606	18.9007	346	10	0.0289	175	0	0
Bratislava	Bratislavský	Bratislava IV	Karlova Ves	48.1534	17.0552	24044	81	0.0034
Michalovce	Prešovský	Humenné	Karná	48.9842	21.8064	319	18	0.0564	298	0	0
Trebišov	Košický	Trebišov	Kašov	48.4898	21.7416	121	0	0
Hlohovec	Trnavský	Trnava	Kátlovce	48.5256	17.6082	935	2	0.0021
Malacky	Trnavský	Skalica	Kátov	48.8303	17.1699	603	11	0.0182	576	2	0.0035
Trebišov	Košický	Košice I	Kavečany	48.7759	21.2059	1089	13	0.0119
Trebišov	Košický	Trebišov	Kazimír	48.5236	21.5855	610	4	0.0066
Trebišov	Košický	Košice - okolie	Kecerovce	48.8265	21.4086	1752	2	0.0011
Trebišov	Košický	Košice - okolie	Kecerovský Lipovec	48.8453	21.4348	258	1	0.0039
Trebišov	Košický	Košice - okolie	Kechnec	48.5504	21.264	1680	8	0.0048
Prešov	Prešovský	Svidník	Kečkovce	49.3872	21.5128	167	5	0.0299	159	0	0
Rožňava	Košický	Rožňava	Kečovo	48.4921	20.4848	218	0	0
Prešov	Prešovský	Prešov	Kendice	48.9243	21.2407	1160	6	0.0052	1546	11	0.0071
Rožňava	Košický	Rimavská Sobota	Kesovce	48.3752	20.3529	50	0	0
Levice	Nitrianský	Levice	Keť	47.9667	18.5667	459	4	0.0087
Prešov	Prešovský	Kežmarok	Kežmarok	49.1357	20.4335	8193	154	0.0188	8823	61	0.0069
Hlohovec	Trnavský	Hlohovec	Kľačany	48.85	18.65	701	5	0.0071
Žilina	Žilinský	Žilina	Kľače	49.1064	18.6485	221	6	0.0271	232	1	0.0043
Topoľčany	Trenčiansky	Prievidza	Kľačno	48.9	18.65	693	10	0.0144	720	0	0
Michalovce	Prešovský	Vranov nad Topľou	Kladzany	48.8843	21.7496	401	3	0.0075	457	1	0.0022
Zvolen	Banskobystrický	Žarnovica	Kľak	48.583	18.6434	100	5	0.05				65	1	0.0154	29	0	0	36	1	0.0278
Nitra	Nitriansky	Nitra	Klasov	48.2762	18.2594	815	3	0.0037
Martin	Žilinský	Martin	Kláštor pod Znievom	48.9762	18.8026	874	14	0.016	925	13	0.0141	491	16	0.0326	285	4	0.014	206	12	0.0583
Topoľčany	Trenčiansky	Partizánske	Klátová Nová Ves	48.5629	18.3127	1073	11	0.0103	1268	6	0.0047
Prešov	Prešovský	Levoča	Klčov	49.0039	20.6681	586	9	0.0154	462	9	0.0195	124	2	0.0161	96	2	0.0208	28	0	0
Zvolen	Banskobystrický	Veľký Krtíš	Kleňany	48.1174	19.0739	209	0	0
Prešov	Prešovský	Prešov	Klenov	48.9287	21.0569	278	7	0.0252	228	1	0.0044
Michalovce	Prešovský	Snina	Klenová	48.9445	22.3333	456	7	0.0154	374	0	0
Rožňava	Košický	Rimavská Sobota	Klenovec	48.5956	19.8907	1727	14	0.0081
Trenčín	Trenčiansky	Považská Bystrica	Klieština	49.1823	18.3547	150	5	0.0333	169	2	0.0118	27	0	0	19	0	0	8	0	0
Martin	Žilinský	Námestovo	Klin	49.3167	19.5333	1239	19	0.0153	1386	7	0.0051
Trebišov	Košický	Trebišov	Klin nad Bodrogom	48.3853	21.7244	315	4	0.0127				70	0	0	45	0	0	25	0	0
Topoľčany	Trenčiansky	Partizánske	Klížske Hradište	48.5568	18.3716	616	6	0.0097	694	4	0.0058
Zvolen	Banskobystrický	Detva	Klokoč	48.5021	19.339	285	2	0.007	300	1	0.0033
Žilina	Žilinský	Čadca	Klokočov	49.4477	18.5697	1532	69	0.045	1418	15	0.0106	363	12	0.0331	294	10	0.034	69	2	0.029
Michalovce	Košický	Michalovce	Klokočov	48.8136	22.0298	444	5	0.0113	452	0	0
Žilina	Žilinský	Čadca	Klubina	49.3544	18.8935	572	18	0.0315	511	5	0.0098
Sereď	Trnavský	Dunajská Streda	Kľúčovec	47.7956	17.7198	236	1	0.0042	534	2	0.0037
Rožňava	Košický	Gelnica	Kluknava	48.9244	20.9414	1057	11	0.0104	1072	12	0.0112	380	12	0.0316	267	1	0.0037	113	11	0.0973
Prešov	Prešovský	Bardejov	Kľušov	49.2453	21.2591	691	8	0.0116	692	3	0.0043
Levice	Nitriansky	Nové Zámky	Kmeťovo	48.1675	18.2798	585	3	0.0051
Rožňava	Košický	Rožňava	Kobeliarovo	48.7446	20.3709	242	1	0.0041
Prešov	Prešovský	Svidník	Kobylnice	49.0914	21.5429	219	2	0.0091	155	1	0.0065
Prešov	Prešovský	Bardejov	Kobyly	49.2148	21.298	537	7	0.013	531	5	0.0094
Rožňava	Košický	Rožňava	Koceľovce	48.7098	20.3438	130	0	0
Prešov	Prešovský	Bardejov	Kochanovce	49.1906	21.385	156	5	0.0321	132	1	0.0076
Michalovce	Prešovský	Humenné	Kochanovce	49.1906	21.385	622	9	0.0145	579	1	0.0017
Rožňava	Košický	Rimavská Sobota	Kociha	48.4795	19.9465	505	1	0.002
Hlohovec	Trnavský	Piešťany	Kočín	48.6017	17.659	577	0	0
Trenčín	Trenčiansky	Nové Mesto nad Váhom	Kočovce	48.7442	17.8875	1289	7	0.0054	1360	3	0.0022
Topoľčany	Trenčiansky	Prievidza	Kocurany	48.7717	18.5439	646	20	0.031	488	2	0.0041
Prešov	Prešovský	Prešov	Kojatice	48.9981	21.1305	828	23	0.0278	717	4	0.0056
Rožňava	Košický	Gelnica	Kojšov	48.8225	20.9881	294	2	0.0068	547	3	0.0055
Rožňava	Košický	Poltár	Kokava nad Rimavicou	48.5689	19.8435	1437	4	0.0028
Prešov	Prešovský	Prešov	Kokošovce	48.9441	21.3351	478	12	0.0251	658	3	0.0046
Trebišov	Košický	Košice - okolie	Kokšov - Bakša	48.6487	21.324	721	2	0.0028
Prešov	Prešovský	Stará Ľubovňa	Kolačkov	49.2609	20.6288	732	38	0.0519	645	14	0.0217	394	10	0.0254	384	10	0.026	10	0	0
Topoľčany	Trenčiansky	Partizánske	Kolačno	48.5925	18.4264	529	8	0.0151	574	11	0.0192	152	2	0.0132	122	1	0.0082	30	1	0.0333
Žilina	Žilinský	Bytča	Kolárovice	49.2723	18.5333	1065	13	0.0122	1136	12	0.0106	228	6	0.0263	186	2	0.0108	42	4	0.0952
Levice	Nitrianský	Komárno	Kolárovo	47.9229	17.9847	6514	35	0.0054
Prešov	Prešovský	Stropkov	Kolbovce	49.1645	21.7262	155	0	0	163	0	0
Nitra	Nitriansky	Nitra	Kolíňany	48.3606	18.1969	1026	10	0.0097
Rožňava	Košický	Spišská Nová Ves	Kolinovce	48.9282	20.8524	496	5	0.0101	523	2	0.0038
Michalovce	Prešovský	Snina	Kolonica	48.9565	22.2575	427	4	0.0094	451	2	0.0044
Levice	Nitriansky	Nové Zámky	Kolta	48.0174	18.4124	853	6	0.007
Michalovce	Prešovský	Vranov nad Topľou	Komárany	48.9199	21.6404	509	10	0.0196	389	3	0.0077
Levice	Nitrianský	Komárno	Komárno	48.7167	17.8	18244	148	0.0081
Prešov	Prešovský	Bardejov	Komárov	48.1333	17.2	211	1	0.0047	243	1	0.0041
Trebišov	Košický	Košice - okolie	Komárovce	48.5741	21.1204	246	0	0
Levice	Nitriansky	Nové Zámky	Komjatice	48.1539	18.1627	2493	3	0.0012
Ružomberok	Žilinský	Ružomberok	Komjatná	49.1469	19.2436	850	14	0.0165	828	5	0.006
Levice	Nitriansky	Nové Zámky	Komoča	47.9505	18.0245	888	4	0.0045
Topoľčany	Nitriansky	Topoľčany	Koniarovce	48.4284	18.093	607	6	0.0099	1343	9	0.0067
Rožňava	Košický	Rimavská Sobota	Konrádovce	48.2998	19.9038	0	0	0
Žilina	Žilinský	Žilina	Konská	49.1179	19.7177	966	22	0.0228	930	5	0.0054
Malacky	Trnavský	Skalica	Kopčany	48.5833	21.9167	1877	29	0.0155	1889	18	0.0095
Zvolen	Banskobystrický	Žiar nad Hronom	Kopernica	48.6826	18.8726	207	0	0
Hlohovec	Trnavský	Hlohovec	Koplotovce	48.4778	17.8082	988	8	0.0081
Prešov	Prešovský	Bardejov	Koprivnica	49.1567	21.3943	452	7	0.0155	433	5	0.0115	201	2	0.01	148	0	0	53	2	0.0377
Zvolen	Banskobystrický	Banská Bystrica	Kordíky	48.7726	19.0267	623	5	0.008	536	1	0.0019
Prešov	Prešovský	Svidník	Korejovce	49.3791	21.6431	63	0	0	57	0	0
Žilina	Žilinský	Čadca	Korňa	49.4132	18.5541	1283	60	0.0468	1119	7	0.0063
Michalovce	Košický	Sobrance	Koromľa	48.7159	22.2932	378	5	0.0132	348	0	0
Prešov	Prešovský	Stropkov	Korunková	49.2003	21.7463	60	0	0	63	1	0.0159	12	0	0	9	0	0	3	0	0
Zvolen	Banskobystrický	Detva	Korytárky	48.5468	19.4702	844	10	0.0118	902	4	0.0044
Prešov	Prešovský	Levoča	Korytné	48.6667	17.7667	142	6	0.0423	142	1	0.007
Topoľčany	Trenčiansky	Prievidza	Koš	48.7414	18.5861	790	13	0.0165	776	7	0.009
Trenčín	Trenčiansky	Myjava	Košariská	48.6688	17.6034	436	3	0.0069	496	2	0.004
Michalovce	Prešovský	Humenné	Košarovce	49.0424	21.781	620	12	0.0194	627	7	0.0112	175	1	0.0057	149	1	0.0067	26	0	0
Trenčín	Trenčiansky	Ilava	Košeca	49.0089	18.2606	2597	29	0.0112	1333	21	0.0158	338	10	0.0296	280	10	0.0357	58	0	0
Trenčín	Trenčiansky	Ilava	Košecké Podhradie	48.9745	18.3055	768	12	0.0156	729	3	0.0041
Trebišov	Košický	Košice I	Košice	48.7139	21.2581	11366	72	0.0063
Trebišov	Košický	Košice III	Košice - Dargovských hrdinov	48.7363	21.2878	9568	39	0.0041
Trebišov	Košický	Košice I	Košice - Džungľa	48.7409	21.2664	946	6	0.0063
Trebišov	Košický	Košice IV	Košice - Juh	48.707	21.2558	8557	51	0.006
Trebišov	Košický	Košice II	Košice - Luník IX	48.6969	21.2224	1292	10	0.0077
Trebišov	Košický	Košice IV	Košice - Nad jazerom	48.6886	21.2856	11109	59	0.0053
Trebišov	Košický	Košice I	Košice - Sever	48.7359	21.2503	9480	41	0.0043
Trebišov	Košický	Košice II	Košice - Sídlisko KVP	48.7138	21.2133	8608	36	0.0042
Trebišov	Košický	Košice I	Košice - Sídlisko Ťahanovce	48.7521	21.2705	7178	42	0.0059
Trebišov	Košický	Košice II	Košice - Západ	48.7139	21.2342	21931	226	0.0103
Trebišov	Košický	Košice - okolie	Košická Belá	48.8017	21.1113	883	3	0.0034
Trebišov	Košický	Košice III	Košická Nová Ves	48.7334	21.2973	1541	2	0.0013
Trebišov	Košický	Košice - okolie	Košická Polianka	48.6928	21.3467	745	6	0.0081
Trebišov	Košický	Košice - okolie	Košické Oľšany	48.7305	21.3475	856	2	0.0023
Trebišov	Košický	Košice - okolie	Košický Klečenov	48.7396	21.5065	168	0	0
Zvolen	Banskobystrický	Veľký Krtíš	Kosihovce	48.1817	19.2011	447	3	0.0067
Zvolen	Banskobystrický	Veľký Krtíš	Kosihy nad Ipľom	48.0769	19.1744	162	5	0.0309				90	1	0.0111	43	0	0	47	1	0.0213
Michalovce	Prešovský	Humenné	Koškovce	49.0473	21.9547	400	4	0.01	425	4	0.0094
Hlohovec	Trnavský	Trnava	Košolná	48.4246	17.4648	533	9	0.0169				209	8	0.0383	124	2	0.0161	85	6	0.0706
Zvolen	Banskobystrický	Žiar nad Hronom	Kosorín	48.6516	18.8094	344	0	0
Martin	Žilinský	Martin	Košťany nad Turcom	49.0283	18.9043	1053	21	0.0199	937	6	0.0064
Trebišov	Košický	Košice - okolie	Kostoľany nad Hornádom	48.7922	21.2408	931	3	0.0032
Nitra	Nitriansky	Zlaté Moravce	Kostoľany pod Tribečom	48.4154	18.2426	240	2	0.0083
Trenčín	Trenčiansky	Považská Bystrica	KOSTOLEC	49.1271	18.531	339	8	0.0236	240	1	0.0042
Malacky	Bratislavský	Malacky	Kostolište	48.4435	16.9807	1390	4	0.0029
Trenčín	Trenčiansky	Trenčín	Kostolná - Záriečie	48.8773	17.9692	521	3	0.0058	494	1	0.002
Sereď	Bratislavský	Senec	Kostolná pri Dunaj	48.1846	17.434	1087	9	0.0083
Topoľčany	Trenčiansky	Prievidza	Kostolná Ves	48.8079	18.491	602	18	0.0299	471	3	0.0064
Trenčín	Trenčiansky	Myjava	Kostolné	48.7356	17.7055	697	5	0.0072	672	0	0
Sereď	Trnavský	Dunajská Streda	Kostolné Kračany	47.9826	17.5761	978	18	0.0184	1045	18	0.0172	495	18	0.0364	320	10	0.0313	175	8	0.0457
Sereď	Trnavský	Galanta	Košúty	49.0867	18.9371	1145	6	0.0052
Žilina	Žilinský	Bytča	Kotešová	49.2414	18.5991	1613	21	0.013	1619	5	0.0031
Zvolen	Banskobystrický	Lučenec	Kotmanová	48.4849	19.5804	283	1	0.0035
Žilina	Žilinský	Žilina	Kotrčiná Lúčka	49.2503	18.839	1130	24	0.0212
Zvolen	Banskobystrický	Zvolen	Kováčová	48.6018	19.1026	1089	12	0.011	1164	0	0
Rožňava	Košický	Rožňava	Kováčová	48.6407	20.699	164	1	0.0061
Zvolen	Banskobystrický	Veľký Krtíš	Kováčovce	48.094	19.4579	279	0	0
Malacky	Trnavský	Senica	Koválov	48.7041	17.2818	622	8	0.0129	570	2	0.0035
Malacky	Trnavský	Skalica	Koválovec	48.7841	17.3026	118	2	0.0169	147	1	0.0068
Topoľčany	Nitriansky	Topoľčany	Kovarce	48.4957	18.1566	789	16	0.0203	969	6	0.0062
Prešov	Prešovský	Bardejov	Kožany	49.2153	21.4894	120	6	0.05	101	0	0
Levice	Nitrianský	Levice	Kozárovce	48.3174	18.5255	1178	12	0.0102				216	4	0.0185	115	3	0.0261	101	1	0.0099
Zvolen	Banskobystrický	Banská Štiavnica	Kozelník	48.5119	18.9974	95	2	0.0211				48	2	0.0417	18	0	0	30	2	0.0667
Trebišov	Košický	Trebišov	Kožuchov	48.5642	21.7241	226	0	0
Prešov	Prešovský	Stropkov	Kožuchovce	49.32	21.7042	43	0	0	47	0	0
Prešov	Prešovský	Svidník	Kračúnovce	49.0952	21.488	579	7	0.0121	663	3	0.0045
Zvolen	Banskobystrický	Žiar nad Hronom	Krahule	48.7261	18.9406	334	0	0
Prešov	Prešovský	Svidník	Krajná Bystrá	49.3857	21.6746	274	1	0.0036	277	1	0.0036
Prešov	Prešovský	Svidník	Krajná Poľana	49.3635	21.6847	199	1	0.005	70	0	0
Prešov	Prešovský	Svidník	Krajná Porúbka	49.4127	21.6487	88	1	0.0114	36	0	0
Trenčín	Trenčiansky	Myjava	Krajné	48.7024	17.6853	1022	12	0.0117	1200	8	0.0067
Prešov	Prešovský	Svidník	Krajné Čierno	49.3498	21.6612	94	1	0.0106	71	0	0
Hlohovec	Trnavský	Piešťany	Krakovany	48.612	17.7523	954	2	0.0021
Rožňava	Košický	Rimavská Sobota	Kráľ	48.3291	20.3476	575	2	0.0035
Zvolen	Banskobystrický	Banská Bystrica	Králiky	48.7364	19.0385	660	9	0.0136	666	1	0.0015
Sereď	Trnavský	Galanta	Kráľov Brod	48.0602	17.8281	841	2	0.0024
Sereď	Bratislavský	Senec	Kráľová	48.352	17.3231	2290	13	0.0057
Ružomberok	Žilinský	Liptovský Mikuláš	Kráľova Lehota	49.0295	19.782	348	2	0.0057	358	3	0.0084
Nitra	Nitriansky	Šaľa	Kráľová nad Váhom	48.1692	17.8422	1028	8	0.0078
Martin	Žilinský	Dolný Kubín	Kraľovany	49.1518	19.1306	474	14	0.0295	440	0	0
Trebišov	Košický	Košice - okolie	Kráľovce	48.8025	21.3286	639	8	0.0125				167	10	0.0599	94	2	0.0213	73	8	0.1096
Sereď	Trnavský	Dunajská Streda	Kráľovičove Kračany	47.9853	17.5506	1109	8	0.0072	1173	11	0.0094
Trebišov	Košický	Trebišov	Kráľovský Chlmec	48.4234	21.9794	3700	13	0.0035
Rožňava	Košický	Rimavská Sobota	Kraskovo	48.5012	19.99	194	1	0.0052
Trebišov	Košický	Košice IV	Krásna	48.4205	19.9655	3038	12	0.0039
Prešov	Prešovský	Sabinov	Krásna Lúka	49.1936	20.8198	480	21	0.0438	424	2	0.0047
Trenčín	Trenčiansky	Bánovce nad Bebravou	Krásna Ves	48.8342	18.2353	422	4	0.0095	388	2	0.0052
Žilina	Žilinský	Žilina	Krasňany	49.2149	18.8872	1092	16	0.0147	1068	6	0.0056
Topoľčany	Trenčiansky	Partizánske	Krásno	49.3957	18.8343	710	18	0.0254	528	2	0.0038
Žilina	Žilinský	Čadca	Krásno nad Kysucou	49.3957	18.8343	4542	114	0.0251	4471	32	0.0072
Rožňava	Košický	Rožňava	Krásnohorská Dlhá Lúka	48.6254	20.5792	499	0	0
Rožňava	Košický	Rožňava	Krásnohorské Podhradie	48.6529	20.5987	1603	3	0.0019
Michalovce	Košický	Michalovce	Krásnovce	48.7211	21.8842	448	0	0	481	1	0.0021
Michalovce	Prešovský	Medzilaborce	Krásny Brod	49.2396	21.897	362	4	0.011	425	1	0.0024
Trebišov	Košický	Trebišov	Kravany	48.7594	21.6439	272	2	0.0074
Prešov	Prešovský	Poprad	Kravany	48.9968	20.2017	604	3	0.005	573	1	0.0017
Levice	Nitrianský	Komárno	Kravany nad Dunajom	47.7633	18.4832	602	2	0.0033
Michalovce	Košický	Sobrance	Krčava	48.683	22.2458	578	5	0.0087	562	2	0.0036
Prešov	Prešovský	Stará Ľubovňa	Kremná	49.3585	20.6996	0	0	0	91	2	0.022	40	1	0.025	32	0	0	8	1	0.125
Zvolen	Banskobystrický	Žiar nad Hronom	Kremnica	48.7052	18.9183	2519	14	0.0056
Zvolen	Banskobystrický	Žiar nad Hronom	Kremnické Bane	48.7371	18.905	184	2	0.0109				142	1	0.007	63	0	0	79	1	0.0127
Prešov	Prešovský	Stropkov	Krišľovce	49.1398	21.7262	23	0	0	31	0	0
Michalovce	Košický	Michalovce	Krišovská Liesková	48.5878	22.0331	614	0	0	589	3	0.0051
Michalovce	Košický	Sobrance	Kristy	48.6867	22.1885	271	2	0.0074	271	1	0.0037
Martin	Žilinský	Dolný Kubín	Krivá	49.2835	19.4798	576	5	0.0087	584	2	0.0034
Zvolen	Banskobystrický	Detva	Kriváň	48.5282	19.4483	1381	6	0.0043	1633	10	0.0061
Prešov	Prešovský	Sabinov	Krivany	49.1694	20.912	669	16	0.0239	623	1	0.0016
Prešov	Prešovský	Bardejov	Krivé	49.2935	21.1511	190	3	0.0158	164	1	0.0061
Trenčín	Trenčiansky	Ilava	Krivoklát	49.0449	18.1674	177	1	0.0056	181	4	0.0221	51	3	0.0588	34	1	0.0294	17	2	0.1176
Trenčín	Trenčiansky	Trenčín	Krivosúd	48.8167	17.945	217	0	0	232	0	0
Prešov	Prešovský	Bardejov	Kríže	49.2425	21.1491	80	1	0.0125	84	0	0
Prešov	Prešovský	Kežmarok	Krížová Ves	49.1898	20.4865	1467	39	0.0266	1304	15	0.0115	377	6	0.0159	308	1	0.0032	69	5	0.0725
Prešov	Prešovský	Prešov	Krížovany	48.9815	21.0498	217	1	0.0046	175	0	0
Hlohovec	Trnavský	Trnava	Križovany nad Dudváhom	48.3265	17.6598	1468	20	0.0136				493	10	0.0203	339	0	0	154	10	0.0649
Rožňava	Košický	Poltár	Krná	48.5102	19.7399	46	0	0
Topoľčany	Nitriansky	Topoľčany	Krnča	48.5443	18.2494	895	14	0.0156	908	7	0.0077
Zvolen	Banskobystrický	Krupina	Krnišov	48.353	18.9754	265	1	0.0038
Rožňava	Košický	Rimavská Sobota	Krokava	48.6298	20.0265	0	0	0
Rožňava	Košický	Spišská Nová Ves	Krompachy	48.9145	20.8751	4324	39	0.009	4165	15	0.0036
Martin	Žilinský	Martin	Krpeľany	49.1252	19.0904	623	4	0.0064	589	6	0.0102	158	0	0	121	0	0	37	0	0
Levice	Nitrianský	Levice	Krškany	48.2842	18.0887	666	1	0.0015
Topoľčany	Nitriansky	Topoľčany	Krtovce	48.5417	18.0116	329	8	0.0243	305	6	0.0197	37	0	0	23	0	0	14	0	0
Prešov	Prešovský	Stropkov	Kručov	49.1667	21.1	171	8	0.0468	173	0	0
Zvolen	Banskobystrický	Krupina	Krupina	48.3554	19.0647	3903	18	0.0046
Martin	Žilinský	Námestovo	Krušetnica	49.3752	19.3388	665	7	0.0105	638	4	0.0063
Prešov	Prešovský	Stropkov	Krušinec	49.2311	21.6626	93	0	0	118	0	0
Topoľčany	Nitriansky	Topoľčany	Krušovce	48.5879	18.2047	885	13	0.0147	929	3	0.0032
Prešov	Prešovský	Bardejov	Kružlov	49.3085	21.1338	527	14	0.0266	551	3	0.0054
Prešov	Prešovský	Svidník	Kružlová	49.3643	21.5819	412	9	0.0218	393	2	0.0051
Rožňava	Košický	Rožňava	Kružná	48.638	20.4706	304	0	0
Rožňava	Košický	Rimavská Sobota	Kružno	48.4115	19.9361	344	1	0.0029
Trenčín	Trenčiansky	Bánovce nad Bebravou	Kšinná	48.8075	18.3529	471	16	0.034	468	6	0.0128	145	0	0	117	0	0	28	0	0
Malacky	Bratislavský	Malacky	Kuchyňa	48.406	17.1573	1490	5	0.0034
Michalovce	Prešovský	Vranov nad Topľou	Kučín	48.8712	21.7536	496	5	0.0101	410	0	0
Prešov	Prešovský	Bardejov	Kučín	49.2096	21.454	139	1	0.0072	157	0	0
Malacky	Trnavský	Senica	Kuklov	48.639	17.0726	713	11	0.0154	699	4	0.0057
Prešov	Prešovský	Svidník	Kuková	49.1095	21.4549	434	9	0.0207	426	2	0.0047
Levice	Nitrianský	Levice	Kukučínov	48.088	18.6902	427	0	0
Žilina	Žilinský	Žilina	Kunerad	49.0979	18.7131	816	7	0.0086	804	3	0.0037
Zvolen	Banskobystrický	Žiar nad Hronom	Kunešov	48.734	18.8697	184	2	0.0109
Rožňava	Košický	Rožňava	Kunova Teplica	48.6118	20.3807	423	0	0
Levice	Nitrianský	Levice	Kuraľany	47.9814	18.5408	280	1	0.0036
Prešov	Prešovský	Bardejov	Kurima	49.2263	21.4536	634	15	0.0237	646	7	0.0108	194	1	0.0052	169	1	0.0059	25	0	0
Prešov	Prešovský	Levoča	Kurimany	48.9988	20.5428	212	7	0.033	197	4	0.0203	122	1	0.0082	102	1	0.0098	20	0	0
Prešov	Prešovský	Svidník	Kurimka	49.3184	21.439	158	3	0.019	178	0	0
Prešov	Prešovský	Bardejov	Kurov	49.3415	21.1359	468	1	0.0021	471	2	0.0042
Sereď	Trnavský	Dunajská Streda	Kútniky	47.9667	17.6667	999	13	0.013	1031	3	0.0029
Malacky	Trnavský	Senica	Kúty	48.66	17.0282	2048	25	0.0122	2709	10	0.0037
Topoľčany	Nitriansky	Topoľčany	Kuzmice	48.58	18.1003	597	8	0.0134	400	2	0.005
Trebišov	Košický	Trebišov	Kuzmice	48.5797	21.5696	994	6	0.006
Ružomberok	Žilinský	Liptovský Mikuláš	Kvačany	49.1703	19.5426	228	10	0.0439	250	1	0.004
Prešov	Prešovský	Prešov	Kvačany	48.9461	21.0901	151	1	0.0066	227	0	0
Michalovce	Prešovský	Vranov nad Topľou	Kvakovce	48.9885	21.6707	378	5	0.0132	382	2	0.0052
Trenčín	Trenčiansky	Púchov	Kvašov	49.0701	18.2267	547	18	0.0329	485	10	0.0206	166	2	0.012	144	2	0.0139	22	0	0
Sereď	Trnavský	Dunajská Streda	Kvetoslavov	48.0552	17.3382	1442	4	0.0028	2436	7	0.0029
Prešov	Prešovský	Stará Ľubovňa	Kyjov	49.2193	20.9423	794	42	0.0529	468	4	0.0085
Zvolen	Banskobystrický	Banská Bystrica	Kynceľová	48.7525	19.183	476	4	0.0084	474	1	0.0021
Trebišov	Košický	Košice - okolie	Kysak	48.8556	21.2197	1180	1	0.0008
Sereď	Trnavský	Dunajská Streda	Kyselica	47.9877	17.389	113	0	0	295	1	0.0034
Trebišov	Košický	Trebišov	Kysta	48.5135	21.7201	335	2	0.006
Žilina	Žilinský	Kysucké Nové Mesto	Kysucké Nové Mesto	49.3	18.7833	8646	180	0.0208	8991	85	0.0095
Žilina	Žilinský	Kysucké Nové Mesto	Kysucký Lieskovec	49.3388	18.8161	1375	18	0.0131	1418	8	0.0056
Malacky	Bratislavský	Malacky	Láb	48.3628	16.9752	1936	11	0.0057
Prešov	Prešovský	Stará Ľubovňa	Lacková	49.3062	20.5949	144	0	0	154	4	0.026	43	2	0.0465	34	2	0.0588	9	0	0
Michalovce	Prešovský	Humenné	Lackovce	48.9406	21.9563	681	8	0.0117	635	3	0.0047
Prešov	Prešovský	Prešov	Lada	49.0435	21.3591	600	6	0.01	550	6	0.0109	409	21	0.0513	176	3	0.017	233	18	0.0773
Trenčín	Trenčiansky	Ilava	Ladce	49.04	18.2875	1659	26	0.0157	1669	17	0.0102	531	12	0.0226	477	8	0.0168	54	4	0.0741
Nitra	Nitriansky	Zlaté Moravce	Ladice	48.3956	18.262	538	1	0.0019
Trebišov	Košický	Trebišov	Ladmovce	48.4137	21.7805	286	2	0.007
Zvolen	Banskobystrický	Žiar nad Hronom	Ladomerská Vieska	48.5751	18.8757	702	5	0.0071
Michalovce	Prešovský	Snina	Ladomirov	48.9284	22.2971	260	3	0.0115	220	0	0
Prešov	Prešovský	Svidník	Ladomirová	49.3293	21.6237	499	3	0.006	417	0	0
Zvolen	Banskobystrický	Krupina	Ladzany	48.2676	18.9049	337	4	0.0119				66	0	0	53	0	0	13	0	0
Malacky	Trnavský	Senica	Lakšárska Nová Ves	48.5769	17.1854	867	1	0.0012	1167	3	0.0026
Bratislava	Bratislavský	Bratislava IV	Lamač	48.1887	17.0533	4964	26	0.0052
Prešov	Prešovský	Bardejov	Lascov	49.1572	21.4756	277	2	0.0072	233	1	0.0043
Martin	Žilinský	Martin	Laskár	48.9566	18.8779	353	2	0.0057	329	1	0.003
Michalovce	Košický	Michalovce	Laškovce	48.7011	21.8513	438	6	0.0137	431	1	0.0023
Michalovce	Košický	Michalovce	Lastomír	48.7028	21.9253	750	2	0.0027	719	1	0.0014
Trebišov	Košický	Trebišov	Lastovce	48.5391	21.6281	654	7	0.0107				209	0	0	186	0	0	23	0	0
Zvolen	Banskobystrický	Detva	Látky	48.5797	19.6356	536	3	0.0056	701	0	0
Topoľčany	Trenčiansky	Prievidza	Lazany	48.9801	18.7938	1017	28	0.0275	942	11	0.0117	452	16	0.0354	282	0	0	170	16	0.0941
Prešov	Prešovský	Prešov	Lažany	49.036	21.0985	517	11	0.0213	117	0	0
Ružomberok	Žilinský	Liptovský Mikuláš	Lazisko	49.0295	19.5411	232	1	0.0043	251	1	0.004
Trenčín	Trenčiansky	Púchov	Lazy pod Makytou	49.2254	18.2139	1086	35	0.0322	1081	16	0.0148	326	7	0.0215	242	5	0.0207	84	2	0.0238
Prešov	Prešovský	Kežmarok	Lechnica	49.3837	20.4084	223	2	0.009	221	0	0
Trenčín	Trenčiansky	Púchov	Lednica	49.1062	18.2159	569	27	0.0475	532	10	0.0188	237	3	0.0127	220	3	0.0136	17	0	0
Trenčín	Trenčiansky	Púchov	Lednické Rovne	49.0665	18.2848	3030	86	0.0284	2853	64	0.0224	1403	39	0.0278	1202	32	0.0266	201	7	0.0348
Prešov	Prešovský	Stará Ľubovňa	Legnava	49.3388	20.8512	138	1	0.0072	107	1	0.0093
Sereď	Trnavský	Dunajská Streda	Lehnice	48.0558	17.4634	1713	10	0.0058	2110	13	0.0062
Nitra	Nitriansky	Nitra	Lehota	48.3116	17.9895	1766	8	0.0045
Rožňava	Košický	Rimavská Sobota	Lehota nad Rimavicou	48.5146	19.9063	140	1	0.0071
Topoľčany	Trenčiansky	Prievidza	Lehota pod Vtáčnikom	48.6931	18.6059	2326	51	0.0219	2414	13	0.0054
Zvolen	Banskobystrický	Lučenec	Lehôtka	48.3398	19.5445	511	0	0
Zvolen	Banskobystrický	Žiar nad Hronom	Lehôtka pod Brehmi	48.5422	18.8076	159	1	0.0063
Michalovce	Košický	Sobrance	Lekárovce	48.6032	22.156	552	5	0.0091	531	2	0.0038
Levice	Nitriansky	Nové Zámky	Leľa	47.8584	18.7721	169	0	0
Trebišov	Košický	Trebišov	Leles	48.463	22.029	489	3	0.0061
Trebišov	Košický	Trebišov	Leles 1 - Leles3	48.4631	22.029	538	2	0.0037
Prešov	Prešovský	Prešov	Lemešany	48.8499	21.2711	1297	16	0.0123	2356	12	0.0051
Prešov	Prešovský	Bardejov	Lenartov	49.3104	21.0214	706	19	0.0269	679	7	0.0103	152	2	0.0132	137	2	0.0146	15	0	0
Rožňava	Košický	Rimavská Sobota	Lenartovce	48.2979	20.3101	348	0	0
Prešov	Prešovský	Kežmarok	Lendak	49.2344	20.3565	3095	89	0.0288	2994	48	0.016	1730	49	0.0283	1678	48	0.0286	52	1	0.0192
Rožňava	Košický	Rimavská Sobota	Lenka	48.3871	20.3484	423	2	0.0047
Hlohovec	Trnavský	Hlohovec	Leopoldov	48.4457	17.7646	2626	12	0.0046
Zvolen	Banskobystrický	Veľký Krtíš	Lesenice	48.1065	19.247	510	4	0.0078
Prešov	Prešovský	Prešov	Lesíček	48.9181	21.3854	250	1	0.004	254	1	0.0039
Michalovce	Košický	Michalovce	Lesné	48.8016	21.8154	356	0	0	330	2	0.0061
Prešov	Prešovský	Stará Ľubovňa	Lesnica	49.4023	20.4708	339	16	0.0472	261	2	0.0077
Martin	Žilinský	Dolný Kubín	Leštiny	49.1885	19.3521	320	2	0.0063	327	3	0.0092
Rožňava	Košický	Spišská Nová Ves	Letanovce	48.9765	20.4648	1178	49	0.0416	1356	15	0.0111	859	6	0.007	816	4	0.0049	43	2	0.0465
Malacky	Trnavský	Skalica	Letničie	48.7115	17.1791	489	0	0	423	0	0
Rožňava	Košický	Revúca	Leváre	48.5134	20.2552	346	2	0.0058
Levice	Nitrianský	Levice	Levice	48.2156	18.607	16149	90	0.0056
Rožňava	Košický	Revúca	Levkuška	48.4576	20.2651	153	1	0.0065
Prešov	Prešovský	Levoča	Levoča	49.0217	20.5921	6243	116	0.0186	6356	83	0.0131	2213	36	0.0163	2088	34	0.0163	125	2	0.016
Martin	Žilinský	Martin	Ležiachov	48.9794	18.8582	195	1	0.0051	206	0	0
Trenčín	Trenčiansky	Bánovce nad Bebravou	Libichava	48.6718	18.1722	92	1	0.0109	106	0	0
Prešov	Prešovský	Prešov	Ličartovce	48.8761	21.2467	677	6	0.0089	1150	3	0.0026
Rožňava	Košický	Revúca	Licince	48.5394	20.2981	564	1	0.0018
Ružomberok	Žilinský	Tvrdošín	Liesek	49.3612	19.6749	1595	75	0.047	1567	16	0.0102	423	8	0.0189	377	5	0.0133	46	3	0.0652
Rožňava	Košický	Spišská Nová Ves	Lieskovany	48.9281	20.6047	350	11	0.0314	273	1	0.0037
Michalovce	Prešovský	Humenné	Lieskovec	48.9511	21.8181	307	3	0.0098	309	0	0
Zvolen	Banskobystrický	Zvolen	Lieskovec	48.9667	18.2	949	5	0.0053	955	2	0.0021
Martin	Žilinský	Turčianske Teplice	Liešno	48.8883	18.7643	93	4	0.043	58	0	0
Topoľčany	Trenčiansky	Prievidza	Liešťany	48.8252	18.4788	681	19	0.0279	713	4	0.0056
Žilina	Žilinský	Žilina	Lietava	49.1698	18.6751	1149	10	0.0087	1026	1	0.001
Žilina	Žilinský	Žilina	Lietavská Lúčka	49.1731	18.7139	1166	5	0.0043	1284	8	0.0062
Žilina	Žilinský	Žilina	Lietavská Svinná	49.1524	18.6774	1324	15	0.0113	1242	5	0.004
Ružomberok	Žilinský	Ružomberok	Likavka	49.0926	19.3116	1651	43	0.026	1613	7	0.0043
Malacky	Bratislavský	Pezinok	Limbach	48.2897	17.2234	1591	10	0.0063
Prešov	Prešovský	Sabinov	Lipany	49.1538	20.9638	3096	62	0.02	3256	32	0.0098
Topoľčany	Trenčiansky	Prievidza	Lipník	48.7801	18.711	542	18	0.0332	422	7	0.0166	123	10	0.0813	60	0	0	63	10	0.1587
Prešov	Prešovský	Prešov	Lipníky	49.0511	21.4111	406	3	0.0074	428	1	0.0023
Prešov	Prešovský	Bardejov	Lipová	49.2623	21.4824	103	0	0	81	2	0.0247	19	0	0	17	0	0	2	0	0
Levice	Nitriansky	Nové Zámky	Lipová	48.1084	18.1808	1062	3	0.0028
Prešov	Prešovský	Prešov	Lipovce	49.0562	20.9534	257	3	0.0117	293	0	0
Martin	Žilinský	Martin	Lipovec	49.1289	18.9272	607	7	0.0115	584	5	0.0086
Rožňava	Košický	Rimavská Sobota	Lipovec	48.5499	20.0693	52	0	0
Topoľčany	Nitriansky	Topoľčany	Lipovník	48.5734	18.0174	194	5	0.0258	215	0	0
Rožňava	Košický	Rožňava	Lipovník	48.6291	20.6218	390	0	0
Ružomberok	Žilinský	Liptovský Mikuláš	Liptovská Kokava	49.0892	19.8175	642	5	0.0078	675	9	0.0133	236	0	0	200	0	0	36	0	0
Ružomberok	Žilinský	Ružomberok	Liptovská Lúžna	48.941	19.3238	1524	23	0.0151	1577	4	0.0025
Ružomberok	Žilinský	Ružomberok	Liptovská Osada	48.9509	19.2651	1059	21	0.0198	1041	4	0.0038
Ružomberok	Žilinský	Liptovský Mikuláš	Liptovská Porúbka	49.031	19.7359	767	11	0.0143	799	8	0.01	191	6	0.0314	148	1	0.0068	43	5	0.1163
Ružomberok	Žilinský	Liptovský Mikuláš	Liptovská Sielnica	49.1435	19.5146	279	21	0.0753	268	0	0
Ružomberok	Žilinský	Ružomberok	Liptovská Štiavnica	49.0512	19.3567	761	12	0.0158	762	9	0.0118	250	5	0.02	195	5	0.0256	55	0	0
Ružomberok	Žilinský	Ružomberok	Liptovská Teplá	49.1025	19.4097	582	9	0.0155	618	5	0.0081
Prešov	Prešovský	Poprad	Liptovská Teplička	48.9664	20.0888	1594	28	0.0176	1516	8	0.0053
Ružomberok	Žilinský	Liptovský Mikuláš	Liptovské Matiašovce	49.1581	19.5522	386	5	0.013	361	0	0
Ružomberok	Žilinský	Ružomberok	Liptovské Revúce	48.9206	19.1798	884	11	0.0124	918	4	0.0044
Ružomberok	Žilinský	Ružomberok	Liptovské Sliače	49.0626	19.3995	2000	53	0.0265	1954	13	0.0067
Ružomberok	Žilinský	Liptovský Mikuláš	Liptovský Hrádok	49.0396	19.7234	4022	38	0.0094	4338	17	0.0039
Ružomberok	Žilinský	Liptovský Mikuláš	Liptovský Ján	49.0486	19.6785	758	10	0.0132	780	3	0.0038
Ružomberok	Žilinský	Ružomberok	Liptovský Michal	49.0959	19.4378	430	4	0.0093	351	1	0.0028
Ružomberok	Žilinský	Liptovský Mikuláš	Liptovský Mikuláš	49.0844	19.612	17835	257	0.0144	18706	107	0.0057
Ružomberok	Žilinský	Liptovský Mikuláš	Liptovský Ondrej	49.0996	19.7121	736	15	0.0204	813	1	0.0012
Ružomberok	Žilinský	Liptovský Mikuláš	Liptovský Peter	49.0534	19.7359	809	5	0.0062	805	2	0.0025
Ružomberok	Žilinský	Liptovský Mikuláš	Liptovský Trnovec	49.1204	19.5471	575	3	0.0052	556	4	0.0072
Ružomberok	Žilinský	Ružomberok	Lisková	49.0902	19.3537	1397	38	0.0272	1418	12	0.0085
Zvolen	Banskobystrický	Krupina	Lišov	48.2269	18.8663	146	2	0.0137				102	3	0.0294	81	3	0.037	21	0	0
Zvolen	Banskobystrický	Krupina	Litava	48.2988	19.1794	605	0	0
Prešov	Prešovský	Stará Ľubovňa	Litmanová	49.3701	20.6229	319	4	0.0125	305	2	0.0066
Topoľčany	Trenčiansky	Partizánske	Livinské Opatovce	48.6482	18.2343	137	8	0.0584	184	1	0.0054
Prešov	Prešovský	Bardejov	Livov	49.2512	21.0885	73	1	0.0137	73	1	0.0137	30	0	0	21	0	0	9	0	0
Prešov	Prešovský	Bardejov	Livovská Huta	49.2439	21.0305	71	1	0.0141	50	0	0
Žilina	Žilinský	Kysucké Nové Mesto	Lodno	49.3346	18.8678	799	18	0.0225	726	7	0.0096
Levice	Nitrianský	Levice	Lok	48.1836	18.4606	458	3	0.0066
Martin	Žilinský	Námestovo	Lokca	49.3678	19.4134	1246	35	0.0281	1330	6	0.0045
Zvolen	Banskobystrický	Brezno	Lom nad Rimavicou	48.6415	19.6495	501	1	0.002
Martin	Žilinský	Námestovo	Lomná	49.3605	19.3034	620	7	0.0113	629	5	0.0079
Prešov	Prešovský	Stropkov	Lomné	49.1058	21.6333	237	1	0.0042	170	3	0.0176	50	0	0	43	0	0	7	0	0
Prešov	Prešovský	Stará Ľubovňa	Lomnička	49.2497	20.5696	1581	17	0.0108	1640	10	0.0061
Levice	Nitrianský	Levice	Lontov	48.0426	18.7791	437	0	0
Malacky	Trnavský	Skalica	Lopašov	48.7512	17.3311	195	4	0.0205	203	3	0.0148	157	8	0.051	124	0	0	33	8	0.2424
Prešov	Prešovský	Bardejov	Lopúchov	49.1396	21.369	185	2	0.0108	212	3	0.0142	46	2	0.0435	29	0	0	17	2	0.1176
Žilina	Žilinský	Kysucké Nové Mesto	Lopušné Pažite	49.2746	18.8379	583	3	0.0051	293	3	0.0102	80	3	0.0375	47	0	0	33	3	0.0909
Trebišov	Košický	Košice II	Lorinčík	48.6898	21.1932	1088	6	0.0055
Hlohovec	Trnavský	Trnava	Lošonec	48.482	17.399	527	3	0.0057
Zvolen	Banskobystrický	Žiar nad Hronom	Lovča	48.5717	18.8158	202	0	0
Nitra	Nitriansky	Zlaté Moravce	Lovce	48.4446	18.3633	498	6	0.012				71	0	0	61	0	0	10	0	0
Zvolen	Banskobystrický	Žiar nad Hronom	Lovčica	48.6184	18.7959	1042	3	0.0029
Zvolen	Banskobystrický	Lučenec	Lovinobaňa	48.4374	19.5908	1049	10	0.0095
Michalovce	Košický	Michalovce	Ložín	48.6596	21.8352	501	2	0.004	510	0	0
Malacky	Bratislavský	Malacky	Lozorno	48.3336	17.0432	2141	9	0.0042
Ružomberok	Žilinský	Liptovský Mikuláš	Ľubeľa	49.0522	19.4793	900	12	0.0133	903	2	0.0022
Rožňava	Košický	Revúca	Lubeník	48.6549	20.1961	699	3	0.0043
Prešov	Prešovský	Kežmarok	Ľubica	49.1194	20.4462	2707	38	0.014	2556	24	0.0094
Zvolen	Banskobystrický	Banská Bystrica	Ľubietová	48.7453	19.361	857	12	0.014	837	4	0.0048
Trenčín	Trenčiansky	Nové Mesto nad Váhom	Lubina	48.7845	17.7356	1525	5	0.0033	1595	2	0.0013
Michalovce	Prešovský	Humenné	Ľubiša	49.0058	21.9476	761	19	0.025	714	11	0.0154	239	0	0	211	0	0	28	0	0
Ružomberok	Žilinský	Ružomberok	Ľubochňa	49.1201	19.1689	840	13	0.0155	811	7	0.0086
Zvolen	Banskobystrický	Lučenec	Ľuboreč	48.3112	19.5187	258	1	0.0039
Prešov	Prešovský	Prešov	Ľubotice	49.0116	21.2737	2067	28	0.0135	2189	9	0.0041
Prešov	Prešovský	Stará Ľubovňa	Ľubotín	49.2634	20.8769	480	7	0.0146	644	12	0.0186	271	7	0.0258	216	5	0.0231	55	2	0.0364
Prešov	Prešovský	Prešov	Ľubovec	48.9131	21.175	428	0	0	391	3	0.0077
Sereď	Trnavský	Dunajská Streda	Lúč na Ostrove	47.975	17.5231	1105	7	0.0063	709	2	0.0028
Zvolen	Banskobystrický	Banská Bystrica	Lučatín	48.7828	19.32	598	6	0.01	564	0	0
Zvolen	Banskobystrický	Lučenec	Lučenec	48.3325	19.6671	12445	83	0.0067
Prešov	Prešovský	Prešov	Lúčina	48.8931	21.4312	136	1	0.0074	127	0	0
Prešov	Prešovský	Poprad	Lučivná	49.0515	20.1424	807	9	0.0112	630	2	0.0032
Prešov	Prešovský	Levoča	Lúčka	49.0305	20.73	47	0	0	43	1	0.0233	22	0	0	10	0	0	12	0	0
Prešov	Prešovský	Sabinov	Lúčka	49.1832	20.9811	566	17	0.03	510	4	0.0078
Prešov	Prešovský	Svidník	Lúčka	49.103	21.4801	388	6	0.0155	336	2	0.006
Rožňava	Košický	Rožňava	Lúčka	48.6353	20.7248	194	0	0
Ružomberok	Žilinský	Ružomberok	Lúčky	49.1276	19.4053	935	17	0.0182	967	3	0.0031
Michalovce	Košický	Michalovce	Lúčky	48.7644	22.0414	411	1	0.0024	424	0	0
Zvolen	Banskobystrický	Žiar nad Hronom	Lúčky	48.6986	18.8964	231	0	0
Nitra	Nitriansky	Nitra	Lúčnica nad Žitavou	48.2145	18.2849	644	3	0.0047
Topoľčany	Nitriansky	Topoľčany	Ludanice	48.4956	18.116	1019	17	0.0167	1198	5	0.0042
Nitra	Nitriansky	Nitra	Ľudovítová	48.3975	18.0787	116	1	0.0086
Ružomberok	Žilinský	Ružomberok	Ludrová	49.05	19.3333	637	15	0.0235	614	3	0.0049
Trebišov	Košický	Trebišov	Luhyňa	48.4906	21.6359	289	0	0
Trenčín	Trenčiansky	Nové Mesto nad Váhom	Lúka	48.6573	17.8802	530	9	0.017	771	3	0.0039
Michalovce	Prešovský	Humenné	Lukačovce	49.03	21.7837	493	15	0.0304	475	5	0.0105	129	1	0.0078	123	0	0	6	1	0.1667
Nitra	Nitriansky	Nitra	Lukáčovce	48.3955	17.9378	826	4	0.0048
Prešov	Prešovský	Bardejov	Lukavica	49.262	21.3239	409	4	0.0098	361	3	0.0083
Zvolen	Banskobystrický	Zvolen	Lukavica	48.6447	19.2119	159	1	0.0063	176	0	0
Prešov	Prešovský	Bardejov	Lukov	49.2934	21.0783	505	6	0.0119	488	1	0.002
Rožňava	Košický	Rimavská Sobota	Lukovištia	48.4918	20.0263	318	4	0.0126				38	0	0	19	0	0	19	0	0
Trenčín	Trenčiansky	Púchov	Lúky	49.2891	18.6793	915	22	0.024	835	10	0.012	259	10	0.0386	218	9	0.0413	41	1	0.0244
Zvolen	Banskobystrický	Žiar nad Hronom	Lutila	48.6138	18.8449	1046	3	0.0029
Prešov	Prešovský	Sabinov	Ľutina	49.1676	21.0486	296	6	0.0203	304	0	0
Žilina	Žilinský	Žilina	Lutiše	49.2908	18.9574	680	12	0.0176	685	5	0.0073
Trenčín	Trenčiansky	Bánovce nad Bebravou	Ľutov	48.7767	18.2812	220	2	0.0091	221	2	0.009
Prešov	Prešovský	Svidník	Lužany pri Topli	49.1202	21.4926	198	0	0	193	1	0.0052
Nitra	Nitriansky	Nitra	Lužianky	48.3491	18.029	1288	10	0.0078
Trenčín	Trenčiansky	Púchov	Lysá pod Makytou	49.1971	18.1964	1097	41	0.0374	1089	20	0.0184	485	8	0.0165	431	7	0.0162	54	1	0.0185
Žilina	Žilinský	Žilina	Lysica	49.2446	18.9173	768	9	0.0117	740	0	0
Nitra	Nitriansky	Zlaté Moravce	Machulince	48.4118	18.4322	701	5	0.0071
Sereď	Trnavský	Dunajská Streda	Macov	48.0203	17.4305	353	1	0.0028	480	2	0.0042
Sereď	Trnavský	Dunajská Streda	Mad	47.955	17.6583	302	2	0.0066	281	2	0.0071
Hlohovec	Trnavský	Hlohovec	Madunice	48.4772	17.7803	1710	14	0.0082
Rožňava	Košický	Revúca	Magnezitovce	48.6687	20.2272	317	0	0
Hlohovec	Trnavský	Trnava	Majcichov	48.2846	17.6303	1315	4	0.003
Prešov	Prešovský	Kežmarok	Majere	49.3972	20.3768	53	2	0.0377	57	0	0
Michalovce	Prešovský	Vranov nad Topľou	Majerovce	48.8917	21.7172	477	14	0.0294	422	1	0.0024
Žilina	Žilinský	Čadca	Makov	49.3705	18.4804	1290	31	0.024	1255	11	0.0088
Prešov	Prešovský	Stropkov	Makovce	49.2582	21.7524	111	0	0	116	0	0
Topoľčany	Trenčiansky	Prievidza	Malá Čausa	48.7998	18.7021	548	13	0.0237	425	5	0.0118	98	2	0.0204	71	0	0	27	2	0.0741
Žilina	Žilinský	Žilina	Malá Čierna	49.1028	18.5971	398	1	0.0025	325	0	0
Michalovce	Prešovský	Vranov nad Topľou	Malá Domaša	48.9711	21.7111	394	3	0.0076	377	1	0.0027
Prešov	Prešovský	Kežmarok	Malá Franková	49.3139	20.3028	333	10	0.03	116	2	0.0172	45	1	0.0222	27	0	0	18	1	0.0556
Trenčín	Trenčiansky	Bánovce nad Bebravou	Malá Hradná	48.7594	18.1605	236	7	0.0297	217	1	0.0046
Trebišov	Košický	Košice - okolie	Malá Ida	48.6748	21.1679	1163	0	0
Zvolen	Banskobystrický	Žarnovica	Malá Lehota	48.4964	18.5673	586	10	0.0171				89	0	0	58	0	0	31	0	0
Topoľčany	Trenčiansky	Prievidza	Malá Lehôtka	48.7659	18.6664	509	5	0.0098	335	5	0.0149	183	3	0.0164	160	3	0.0188	23	0	0
Trebišov	Košický	Košice - okolie	Malá Lodina	48.8756	21.1329	352	0	0
Sereď	Trnavský	Galanta	Malá Mača	48.2222	17.6394	565	1	0.0018
Levice	Nitriansky	Nové Zámky	Malá nad Hronom	47.8549	18.6807	471	9	0.0191
Prešov	Prešovský	Stropkov	Malá Poľana	49.2802	21.8235	61	3	0.0492	58	0	0
Trebišov	Košický	Trebišov	Malá Tŕňa	48.45	21.6833	176	2	0.0114				62	0	0	52	0	0	10	0	0
Zvolen	Banskobystrický	Banská Bystrica	Malachov	48.7103	19.0897	767	2	0.0026	777	2	0.0026
Malacky	Bratislavský	Malacky	Malacky	48.436	17.0219	9929	76	0.0077
Levice	Nitrianský	Levice	Málaš	48.0529	18.5268	390	1	0.0026
Martin	Žilinský	Dolný Kubín	Malatiná	49.1863	19.433	487	15	0.0308	508	2	0.0039
Michalovce	Košický	Michalovce	Malčice	48.5779	21.8524	656	9	0.0137	698	3	0.0043
Prešov	Prešovský	Bardejov	Malcov	49.3047	21.0596	753	46	0.0611	821	26	0.0317	316	3	0.0095	273	3	0.011	43	0	0
Topoľčany	Trenčiansky	Partizánske	Malé Bielice	48.6312	18.3317	174	4	0.023	214	2	0.0093
Ružomberok	Žilinský	Liptovský Mikuláš	Malé Borové	49.2271	19.5334	72	0	0	92	0	0
Nitra	Nitriansky	Nitra	Malé Chyndice	48.3032	18.286	463	0	0
Sereď	Trnavský	Dunajská Streda	Malé Dvorníky	48.0151	17.6468	1174	17	0.0145	1225	8	0.0065
Trenčín	Trenčiansky	Bánovce nad Bebravou	Malé Hoste	48.6973	18.1388	157	5	0.0318	147	0	0
Levice	Nitriansky	Nové Zámky	Malé Kosihy	47.9255	18.7501	268	2	0.0075
Levice	Nitrianský	Levice	Malé Kozmálovce	48.2737	18.5116	320	1	0.0031
Topoľčany	Trenčiansky	Partizánske	Malé Krštenany	48.6383	18.4231	650	10	0.0154	535	9	0.0168	80	2	0.025	45	0	0	35	2	0.0571
Trenčín	Trenčiansky	Považská Bystrica	Malé Lednice	49.069	18.5729	385	23	0.0597	328	2	0.0061
Malacky	Bratislavský	Malacky	Malé Leváre	48.5018	16.9714	1655	3	0.0018
Trebišov	Košický	Trebišov	Malé Ozorovce	48.6824	21.6134	325	2	0.0062
Topoľčany	Nitriansky	Topoľčany	Malé Ripňany	48.4771	17.9798	690	5	0.0072	1037	11	0.0106	117	7	0.0598	47	2	0.0426	70	5	0.0714
Trebišov	Košický	Trebišov	Malé Trakany	48.3994	22.1057	676	4	0.0059
Topoľčany	Trenčiansky	Partizánske	Malé Uherce	48.6204	18.4037	610	7	0.0115	698	6	0.0086
Nitra	Nitriansky	Zlaté Moravce	Malé Vozokany	48.3092	18.3984	185	0	0
Nitra	Nitriansky	Nitra	Malé Zálužie	48.4358	17.986	182	4	0.022				75	0	0	55	0	0	20	0	0
Rožňava	Košický	Poltár	Málinec	48.498	19.6818	722	1	0.0014
Topoľčany	Trenčiansky	Prievidza	Malinová	48.8543	18.6142	536	12	0.0224	584	2	0.0034
Sereď	Bratislavský	Senec	Malinovo	48.1562	17.2955	2733	7	0.0026
Martin	Žilinský	Turčianske Teplice	Malý Čepčín	48.9029	18.8393	433	2	0.0046	412	5	0.0121	106	0	0	79	0	0	27	0	0
Nitra	Nitriansky	Nitra	Malý Cetín	48.2397	18.1769	525	2	0.0038
Trebišov	Košický	Trebišov	Malý Horeš	48.3988	21.9464	750	0	0
Trebišov	Košický	Trebišov	Malý Kamenec	48.3522	21.7878	310	2	0.0065
Zvolen	Banskobystrický	Veľký Krtíš	Malý Krtíš	48.19	19.3505	536	0	0
Nitra	Nitriansky	Nitra	Malý Lapáš	48.3002	18.182	766	7	0.0091
Prešov	Prešovský	Stará Ľubovňa	Malý Lipník	49.3393	20.8017	253	4	0.0158	230	5	0.0217	157	3	0.0191	130	2	0.0154	27	1	0.037
Prešov	Prešovský	Prešov	Malý Šariš	49.0099	21.183	1230	20	0.0163	1200	2	0.0017
Prešov	Prešovský	Kežmarok	Malý Slavkov	49.1365	20.3882	780	12	0.0154	760	1	0.0013
Prešov	Prešovský	Prešov	Malý Slivník	49.1183	21.2603	704	18	0.0256	577	21	0.0364	387	7	0.0181	360	6	0.0167	27	1	0.037
Hlohovec	Trnavský	Trnava	Malženice	48.4501	17.675	972	9	0.0093
Levice	Nitriansky	Nové Zámky	Maňa	48.1507	18.2909	1490	5	0.0034
Nitra	Nitriansky	Zlaté Moravce	Mankovce	48.4275	18.3269	425	5	0.0118				48	0	0	29	0	0	19	0	0
Levice	Nitrianský	Komárno	Marcelová	47.7895	18.2908	2506	7	0.0028
Rožňava	Košický	Gelnica	Margecany	48.8924	21.012	1301	11	0.0085	1430	4	0.0028
Prešov	Prešovský	Bardejov	Marhaň	49.1705	21.4493	603	2	0.0033	649	1	0.0015
Malacky	Bratislavský	Malacky	Marianka	48.2478	17.059	1877	5	0.0027
Michalovce	Košický	Michalovce	Markovce	48.5909	21.8427	544	48	0.0882	447	27	0.0604	237	6	0.0253	211	4	0.019	26	2	0.0769
Rožňava	Košický	Rožňava	Markuška	48.7284	20.3262	266	0	0
Rožňava	Košický	Spišská Nová Ves	Markušovce	48.9119	20.6307	2253	23	0.0102	2311	11	0.0048
Žilina	Žilinský	Bytča	Maršová - Rašov	49.1856	18.5219	551	13	0.0236	563	4	0.0071
Martin	Žilinský	Martin	Martin	49.0665	18.924	26557	319	0.012	28102	186	0.0066
Nitra	Nitriansky	Zlaté Moravce	Martin nad Žitavou	48.397	18.3558	579	2	0.0035
Ružomberok	Žilinský	Ružomberok	Martinček	49.0917	19.339	201	1	0.005	203	0	0
Rožňava	Košický	Rimavská Sobota	Martinová	48.298	20.1729	334	0	0
Levice	Nitrianský	Komárno	Martovce	47.8531	18.1239	568	6	0.0106				284	7	0.0246	232	3	0.0129	52	4	0.0769
Rožňava	Košický	Spišská Nová Ves	Matejovce nad Hornádom	48.9173	20.6734	308	0	0	322	0	0
Michalovce	Prešovský	Vranov nad Topľou	Matiaška	49.062	21.5821	498	2	0.004	500	8	0.016	80	4	0.05	68	4	0.0588	12	0	0
Prešov	Prešovský	Kežmarok	Matiašovce	48.937	21.7435	432	28	0.0648	409	3	0.0073
Prešov	Prešovský	Svidník	Matovce	49.1394	21.5451	49	3	0.0612	57	0	0
Michalovce	Košický	Michalovce	Maťovské Vojkovce	48.566	22.1459	453	5	0.011	488	2	0.0041
Sereď	Trnavský	Galanta	Matúškovo	48.1684	17.7318	1670	5	0.003
Prešov	Prešovský	Stará Ľubovňa	Matysová	49.318	20.7556	75	4	0.0533	110	1	0.0091
Prešov	Prešovský	Svidník	Medvedie	49.3991	21.6398	11	0	0	29	0	0
Sereď	Trnavský	Dunajská Streda	Medveďov	47.8003	17.6651	330	4	0.0121	389	1	0.0026
Prešov	Prešovský	Prešov	Medzany	49.0432	21.1517	693	6	0.0087	751	4	0.0053
Trebišov	Košický	Košice - okolie	Medzev	48.7004	20.8937	2103	4	0.0019
Zvolen	Banskobystrický	Banská Bystrica	Medzibrod	48.7943	19.3537	1061	18	0.017	963	6	0.0062
Martin	Žilinský	Dolný Kubín	Medzibrodie nad Oravou	49.2352	19.3419	410	5	0.0122	430	0	0
Michalovce	Prešovský	Medzilaborce	Medzilaborce	49.2725	21.9033	3185	32	0.01	2663	7	0.0026
Trenčín	Trenčiansky	Trenčín	Melčice	48.8385	17.9114	1325	10	0.0075	1166	0	0
Nitra	Nitriansky	Nitra	Melek	48.2017	18.3277	326	1	0.0031
Prešov	Prešovský	Poprad	Mengusovce	49.0735	20.1403	537	3	0.0056	471	1	0.0021
Hlohovec	Trnavský	Hlohovec	Merašice	48.4622	17.9436	528	15	0.0284				69	0	0	60	0	0	9	0	0
Michalovce	Prešovský	Vranov nad Topľou	Merník	48.9483	21.6434	570	3	0.0053	567	1	0.0018
Trenčín	Trenčiansky	Púchov	Mestečko	49.1729	18.2599	243	11	0.0453	245	6	0.0245	108	4	0.037	98	4	0.0408	10	0	0
Prešov	Prešovský	Svidník	Mestisko	49.2603	21.5808	234	3	0.0128	243	1	0.0041
Prešov	Prešovský	Svidník	Mičakovce	49.09	21.5206	228	9	0.0395	200	0	0
Sereď	Trnavský	Dunajská Streda	Michal na Ostrove	48.0237	17.5121	858	9	0.0105	889	1	0.0011
Levice	Nitriansky	Nové Zámky	Michal nad Žitavou	48.182	18.2831	764	3	0.0039
Trebišov	Košický	Trebišov	Michaľany	48.5159	21.6234	1003	9	0.009
Zvolen	Banskobystrický	Brezno	Michalová	48.7679	19.7809	825	5	0.0061	864	6	0.0069
Michalovce	Košický	Michalovce	Michalovce	48.4377	20.2119	16275	109	0.0067	17919	42	0.0023
Sereď	Trnavský	Dunajská Streda	Mierovo	48.0749	17.388	255	1	0.0039	445	1	0.0022
Trenčín	Trenčiansky	Bánovce nad Bebravou	Miezgovce	48.7208	18.3122	160	6	0.0375	142	0	0
Prešov	Prešovský	Prešov	Miklušovce	48.9175	21.0806	166	1	0.006	183	1	0.0055
Prešov	Prešovský	Stropkov	Miková	49.296	21.8214	79	0	0	90	0	0
Prešov	Prešovský	Bardejov	Mikulášová	49.3852	21.3946	71	2	0.0282	73	0	0
Zvolen	Banskobystrický	Lučenec	Mikušovce	48.3006	19.6875	163	2	0.0123				109	2	0.0183	42	0	0	67	2	0.0299
Trenčín	Trenčiansky	Ilava	Mikušovce	49.0636	18.2066	799	4	0.005	697	1	0.0014	109	2	0.0183	42	0	0	67	2	0.0299
Trebišov	Košický	Košice - okolie	Milhosť	48.5387	21.2674	183	1	0.0055
Sereď	Bratislavský	Senec	Miloslavov	48.1059	17.3	4590	25	0.0054
Prešov	Prešovský	Sabinov	Milpoš	49.1802	21.005	433	4	0.0092	444	1	0.0023
Prešov	Prešovský	Stropkov	Miňovce	49.1345	21.6519	200	0	0	208	3	0.0144	85	4	0.0471	68	0	0	17	4	0.2353
Prešov	Prešovský	Prešov	Mirkovce	48.8922	21.3257	645	5	0.0078	714	0	0
Prešov	Prešovský	Svidník	Miroľa	49.3274	21.733	35	0	0	31	0	0
Rožňava	Košický	Poltár	Mládzovo	48.4382	19.704	66	0	0
Prešov	Prešovský	Svidník	Mlynárovce	49.2511	21.5307	42	0	0	94	0	0
Prešov	Prešovský	Kežmarok	Mlynčeky	49.1672	20.384	533	7	0.0131	543	2	0.0037
Prešov	Prešovský	Poprad	Mlynica	49.1009	20.3137	547	11	0.0201	457	2	0.0044
Rožňava	Košický	Spišská Nová Ves	Mlynky	48.8709	20.4129	435	4	0.0092	956	6	0.0063
Trenčín	Trenčiansky	Trenčín	Mníchova Lehota	48.8346	18.0667	930	16	0.0172	911	10	0.011	428	7	0.0164	266	0	0	162	7	0.0432
Rožňava	Košický	Gelnica	Mníšek nad Hnilcom	48.8039	20.8058	923	8	0.0087	866	1	0.0012
Prešov	Prešovský	Stará Ľubovňa	Mníšek nad Popradom	49.414	20.7163	246	4	0.0163	385	9	0.0234	119	0	0	102	0	0	17	0	0
Zvolen	Banskobystrický		mobilné tímy	48.5749	19.1442	4370	14	0.0032
Levice	Nitrianský	Komárno	Moča	47.761	18.4079	688	7	0.0102				300	2	0.0067	239	1	0.0042	61	1	0.0164
Nitra	Nitriansky	Šaľa	Močenok	48.2277	17.9308	2045	25	0.0122				571	6	0.0105	473	3	0.0063	98	3	0.0306
Zvolen	Banskobystrický	Banská Štiavnica	Močiar	48.5419	18.9464	97	1	0.0103				36	0	0	20	0	0	16	0	0
Malacky	Bratislavský	Pezinok	Modra	48.334	17.3071	6591	16	0.0024
Michalovce	Prešovský	Humenné	Modra nad Cirochou	48.9484	22.0412	585	11	0.0188	555	2	0.0036
Levice	Nitrianský	Komárno	Modrany	47.8236	18.352	873	7	0.008
Trenčín	Trenčiansky	Nové Mesto nad Váhom	Modrová	48.6438	17.8986	485	4	0.0082	471	0	0
Trenčín	Trenčiansky	Nové Mesto nad Váhom	Modrovka	48.6501	17.8812	110	2	0.0182	349	1	0.0029
Zvolen	Banskobystrický	Veľký Krtíš	Modrý Kameň	48.2413	19.3349	1150	3	0.0026
Nitra	Nitriansky	Nitra	Mojmírovce	48.2074	18.0658	1901	2	0.0011
Žilina	Žilinský	Žilina	Mojš	49.1992	18.8215	1268	20	0.0158	1215	4	0.0033
Trenčín	Trenčiansky	Púchov	Mojtín	48.9858	18.4019	435	6	0.0138	430	6	0.014	135	2	0.0148	105	2	0.019	30	0	0
Levice	Nitriansky	Nové Zámky	Mojzesovo	48.1333	18.2333	913	14	0.0153				259	4	0.0154	187	0	0	72	4	0.0556
Rožňava	Košický	Revúca	Mokrá Lúka	48.6734	20.1493	480	0	0
Trebišov	Košický	Košice - okolie	Mokrance	48.596	21.0204	820	14	0.0171				319	5	0.0157	228	1	0.0044	91	4	0.044
Prešov	Prešovský	Bardejov	Mokroluh	49.3089	21.2125	666	14	0.021	637	5	0.0078
Malacky	Trnavský	Skalica	Mokrý Háj	48.8128	17.2442	544	7	0.0129	512	2	0.0039
Zvolen	Banskobystrický	Banská Bystrica	Môlča	48.712	19.2201	256	3	0.0117	270	0	0
Trebišov	Košický	Košice - okolie	Moldava nad Bodvou	48.6143	20.9996	4719	33	0.007
Michalovce	Košický	Michalovce	Moravany	48.7405	21.7851	602	6	0.01	637	2	0.0031
Hlohovec	Trnavský	Piešťany	Moravany nad Váhom	48.6012	17.8583	1414	3	0.0021
Trenčín	Trenčiansky	Nové Mesto nad Váhom	Moravské Lieskové	48.8193	17.7953	1896	24	0.0127	1807	4	0.0022
Malacky	Trnavský	Senica	Moravský Svätý Ján	48.5916	17.0022	2008	19	0.0095	2699	15	0.0056
Martin	Žilinský	Turčianske Teplice	Moškovec	48.9437	18.8284	223	7	0.0314	175	2	0.0114	42	1	0.0238	18	0	0	24	1	0.0417
Martin	Žilinský	Turčianske Teplice	Mošovce	48.9094	18.8848	902	3	0.0033	892	2	0.0022
Sereď	Bratislavský	Senec	Most pri Bratislave	48.1429	17.2718	2693	7	0.0026
Zvolen	Banskobystrický	Banská Bystrica	Moštenica	48.8084	19.2905	274	3	0.0109	283	1	0.0035
Sereď	Trnavský	Galanta	Mostová	48.1401	17.6763	860	1	0.0012
Prešov	Prešovský	Prešov	Mošurov	49.1196	21.2531	106	0	0	169	0	0
Trenčín	Trenčiansky	Trenčín	Motešice	48.8322	18.1897	636	15	0.0236	605	2	0.0033
Prešov	Prešovský	Stropkov	Mrázovce	49.1152	21.6742	0	0	0
Zvolen	Banskobystrický	Lučenec	Mučín	48.2442	19.7025	591	3	0.0051
Rožňava	Košický	Revúca	Muráň	48.741	20.0496	764	0	0
Rožňava	Košický	Revúca	Muránska Dlhá Lúka	48.7159	20.0802	641	2	0.0031
Rožňava	Košický	Revúca	Muránska Huta	48.7779	20.1127	311	1	0.0032
Rožňava	Košický	Revúca	Muránska Lehota	48.7277	20.0482	224	0	0
Rožňava	Košický	Revúca	Muránska Zdychava	48.7376	20.1425	178	0	0
Martin	Žilinský	Námestovo	Mútne	49.4609	19.3335	1723	43	0.025	1733	12	0.0069
Levice	Nitriansky	Nové Zámky	Mužla	47.793	18.5993	1425	10	0.007
Trenčín	Trenčiansky	Myjava	Myjava	48.7588	17.5687	6995	53	0.0076	7292	35	0.0048
Trebišov	Košický	Košice II	Myslava	48.7095	21.2031	1565	3	0.0019
Michalovce	Prešovský	Humenné	Myslina	48.9477	21.8554	424	16	0.0377	369	4	0.0108	143	8	0.0559	114	1	0.0088	29	7	0.2414
Zvolen	Banskobystrický	Lučenec	Mýtna	48.4677	19.5525	842	15	0.0178				273	23	0.0842	76	1	0.0132	197	22	0.1117
Levice	Nitrianský	Levice	Mýtne Ludany	48.1639	18.6643	811	2	0.0025
Zvolen	Banskobystrický	Brezno	Mýto pod Ďumbierom	48.8517	19.6325	492	3	0.0061	495	0	0
Michalovce	Košický	Michalovce	Nacina Ves	48.8189	21.8546	1218	4	0.0033	1133	2	0.0018
Topoľčany	Trenčiansky	Partizánske	Nadlice	48.6228	18.2472	691	16	0.0232	629	3	0.0048
Michalovce	Prešovský	Medzilaborce	Ňagov	49.2525	21.9357	237	1	0.0042	241	1	0.0041
Hlohovec	Trnavský	Trnava	Naháč	48.5345	17.5327	266	3	0.0113				143	1	0.007	113	1	0.0088	30	0	0
Rožňava	Košický	Gelnica	Nálepkovo	48.8424	20.6203	1665	9	0.0054	1787	17	0.0095
Martin	Žilinský	Námestovo	Námestovo	49.4079	19.4803	5120	87	0.017	5192	19	0.0037
Levice	Nitriansky	Nové Zámky	Nána	47.8136	18.6965	826	6	0.0073
Rožňava	Košický	Revúca	Nandraž	48.6077	20.1869	167	0	0
Sereď	Trnavský	Dunajská Streda	Ňárad	47.8336	17.6125	682	4	0.0059	641	4	0.0062
Topoľčany	Trenčiansky	Partizánske	Návojovce	48.649	18.3631	445	7	0.0157	403	3	0.0074
Martin	Žilinský	Martin	Necpaly	48.9871	18.9659	498	3	0.006	577	3	0.0052
Topoľčany	Trenčiansky	Partizánske	Nedanovce	48.5938	18.2962	480	6	0.0125	489	1	0.002
Trenčín	Trenčiansky	Bánovce nad Bebravou	Nedašovce	48.6695	18.3139	516	13	0.0252	282	7	0.0248	33	0	0	22	0	0	11	0	0
Nitra	Nitriansky	Šaľa	Neded	48.0212	17.9618	2038	10	0.0049
Žilina	Žilinský	Žilina	Nededza	49.2216	18.8356	0	0	0	1058	5	0.0047
Topoľčany	Trenčiansky	Prievidza	Nedožery	48.8243	18.6446	1494	31	0.0207	1310	13	0.0099
Zvolen	Banskobystrický	Banská Bystrica	Nemce	48.7622	19.1853	863	14	0.0162	833	7	0.0084
Topoľčany	Nitriansky	Topoľčany	Nemčice	48.5547	18.1191	663	15	0.0226	710	8	0.0113	224	7	0.0313	139	1	0.0072	85	6	0.0706
Nitra	Nitriansky	Zlaté Moravce	Nemčiňany	48.3087	18.4515	462	2	0.0043
Prešov	Prešovský	Bardejov	Nemcovce	49.2098	21.4421	120	8	0.0667	113	0	0
Prešov	Prešovský	Prešov	Nemcovce	49.0479	21.3858	298	0	0	281	0	0
Zvolen	Banskobystrický	Brezno	Nemecká	48.5669	19.4472	1178	16	0.0136	1180	3	0.0025
Topoľčany	Nitriansky	Topoľčany	Nemečky	48.6729	18.1172	204	1	0.0049	229	1	0.0044
Prešov	Prešovský	Levoča	Nemešany	49.0032	20.685	451	8	0.0177	352	3	0.0085
Trenčín	Trenčiansky	Trenčín	Nemšová	48.967	18.1189	4293	41	0.0096	4166	28	0.0067
Zvolen	Banskobystrický	Veľký Krtíš	Nenince	48.1464	19.2596	778	4	0.0051
Trenčín	Trenčiansky	Trenčín	Neporadza	48.8185	18.151	570	14	0.0246	551	9	0.0163	223	3	0.0135	193	0	0	30	3	0.1
Rožňava	Košický	Rimavská Sobota	Neporadza	48.3622	20.3914	154	0	0
Žilina	Žilinský	Kysucké Nové Mesto	Nesluša	49.3177	18.7415	1788	26	0.0145	1917	11	0.0057
Levice	Nitrianský	Komárno	Nesvady	47.9301	18.1312	3355	21	0.0063
Nitra	Nitriansky	Zlaté Moravce	Neverice	48.3666	18.2746	740	5	0.0068
Nitra	Nitriansky	Zlaté Moravce	Nevidzany	48.2846	18.3776	510	7	0.0137				131	0	0	120	0	0	11	0	0
Topoľčany	Trenčiansky	Prievidza	Nevidzany	48.8403	18.4852	303	0	0	278	1	0.0036
Zvolen	Banskobystrický	Žiar nad Hronom	Nevoľné	48.6708	18.9439	201	0	0
Žilina	Žilinský	Žilina	Nezbudská Lúčka	49.1737	18.8679	281	8	0.0285	265	2	0.0075
Trenčín	Trenčiansky	Púchov	Nimnica	49.1396	18.3566	739	17	0.023	689	12	0.0174	237	3	0.0127	170	3	0.0176	67	0	0
Nitra	Nitriansky	Nitra	Nitra	48.309	18.0873	44219	258	0.0058
Topoľčany	Nitriansky	Topoľčany	Nitrianska Blatnica	48.5544	17.9664	730	6	0.0082	864	7	0.0081
Topoľčany	Nitriansky	Topoľčany	Nitrianska Streda	48.5178	18.1751	547	3	0.0055	620	3	0.0048
Nitra	Nitriansky	Nitra	Nitrianske Hrnčiarovce	48.3307	18.1272	1669	13	0.0078
Topoľčany	Trenčiansky	Prievidza	Nitrianské Pravno	48.8715	18.6331	2018	21	0.0104	1966	9	0.0046
Topoľčany	Trenčiansky	Prievidza	Nitrianské Rudno	48.7953	18.4784	785	21	0.0268	859	6	0.007
Topoľčany	Trenčiansky	Prievidza	Nitrianské Súčany	48.7218	18.4696	740	15	0.0203	731	10	0.0137	260	2	0.0077	230	1	0.0043	30	1	0.0333
Topoľčany	Trenčiansky	Prievidza	Nitrica	48.7078	18.4514	875	10	0.0114	867	9	0.0104	211	1	0.0047	179	1	0.0056	32	0	0
Ružomberok	Žilinský	Tvrdošín	Nižná	49.3105	19.5243	2244	26	0.0116	2269	9	0.004
Hlohovec	Trnavský	Piešťany	Nižná	48.5336	17.6543	513	1	0.0019
Ružomberok	Žilinský	Liptovský Mikuláš	Nižná Boca	48.9481	19.7695	551	1	0.0018	510	1	0.002
Trebišov	Košický	Košice - okolie	Nižná Hutka	48.6574	21.3594	639	5	0.0078
Michalovce	Prešovský	Humenné	Nižná Jablonka	49.1282	22.0861	193	2	0.0104	209	0	0
Prešov	Prešovský	Svidník	Nižná Jedľová	49.3385	21.5567	113	0	0	115	0	0
Trebišov	Košický	Košice - okolie	Nižná Kamenica	48.7623	21.481	579	3	0.0052
Trebišov	Košický	Košice - okolie	Nižná Myšľa	48.6239	21.3651	1002	0	0
Prešov	Prešovský	Stropkov	Nižná Olšava	49.1433	21.6342	278	1	0.0036	268	4	0.0149	50	0	0	48	0	0	2	0	0
Prešov	Prešovský	Svidník	Nižná Pisaná	49.3834	21.6016	78	2	0.0256	60	0	0
Prešov	Prešovský	Bardejov	Nižná Polianka	49.4043	21.4014	177	0	0	186	0	0
Michalovce	Košický	Sobrance	Nižná Rybnica	48.741	22.1463	265	10	0.0377	256	2	0.0078
Rožňava	Košický	Rožňava	Nižná Slaná	48.7252	20.4093	807	12	0.0149				121	2	0.0165	99	0	0	22	2	0.0909
Prešov	Prešovský	Bardejov	Nižná Voľa	49.2225	21.372	178	1	0.0056	165	1	0.0061
Michalovce	Prešovský	Humenné	Nižné Ladičkovce	49.0233	21.902	375	8	0.0213	346	5	0.0145	87	0	0	79	0	0	8	0	0
Michalovce	Košický	Sobrance	Nižné Nemecké	48.6535	22.2376	404	8	0.0198	394	1	0.0025
Prešov	Prešovský	Levoča	Nižné Repaše	49.0893	20.7042	176	3	0.017	154	0	0
Prešov	Prešovský	Stará Ľubovňa	Nižné Ružbachy	49.2811	20.5775	488	16	0.0328	443	5	0.0113	128	1	0.0078	99	0	0	29	1	0.0345
Trebišov	Košický	Košice - okolie	Nižný Čaj	48.6659	21.3969	380	5	0.0132				69	1	0.0145	32	0	0	37	1	0.027
Michalovce	Prešovský	Vranov nad Topľou	Nižný Hrabovec	48.8534	21.7565	601	13	0.0216	724	5	0.0069
Michalovce	Prešovský	Vranov nad Topľou	Nižný Hrušov	48.8075	21.773	967	27	0.0279	861	7	0.0081
Trebišov	Košický	Košice - okolie	Nižný Klátov	48.7292	21.142	535	2	0.0037
Prešov	Prešovský	Svidník	Nižný Komárnik	49.3751	21.6969	103	3	0.0291	93	0	0
Michalovce	Prešovský	Vranov nad Topľou	Nižný Kručov	48.9131	21.653	463	10	0.0216	432	7	0.0162	166	11	0.0663	58	0	0	108	11	0.1019
Trebišov	Košický	Košice - okolie	Nižný Lánec	48.5362	21.1094	401	4	0.01
Prešov	Prešovský	Svidník	Nižný Mirošov	49.3833	21.4333	168	1	0.006	127	2	0.0157	11	0	0	7	0	0	4	0	0
Prešov	Prešovský	Svidník	Nižný Orlík	49.3332	21.5286	112	1	0.0089	114	0	0
Rožňava	Košický	Rimavská Sobota	Nižný Skálnik	48.4537	19.9707	219	2	0.0091
Prešov	Prešovský	Sabinov	Nižný Slavkov	49.1023	20.8505	446	12	0.0269	427	5	0.0117	114	0	0	95	0	0	19	0	0
Prešov	Prešovský	Bardejov	Nižný Tvarožec	49.3607	21.1861	297	3	0.0101	286	0	0
Trebišov	Košický	Trebišov	Nižný Žipov	48.5821	21.6377	787	2	0.0025
Martin	Žilinský	Martin	Nolčovo	49.1076	19.0795	374	9	0.0241	275	1	0.0036
Topoľčany	Nitriansky	Topoľčany	Norovce	48.6311	18.1812	436	5	0.0115	422	2	0.0047
Zvolen	Banskobystrický	Žarnovica	Nová Baňa	48.423	18.6404	3706	20	0.0054
Rožňava	Košický	Rimavská Sobota	Nová Bašta	48.1707	19.9508	260	2	0.0077
Trenčín	Trenčiansky	Nové Mesto nad Váhom	Nová Bošáca	48.8785	17.7961	821	6	0.0073	816	0	0
Žilina	Žilinský	Čadca	Nová Bystrica	49.345	19.0145	2117	70	0.0331	1594	27	0.0169	338	5	0.0148	293	4	0.0137	45	1	0.0222
Levice	Nitrianský	Levice	Nová Dedina	48.2803	18.6483	778	6	0.0077
Sereď	Bratislavský	Senec	Nová Dedinka	48.1852	17.3564	2225	10	0.0045
Trenčín	Trenčiansky	Ilava	Nová Dubnica	48.9357	18.149	6417	72	0.0112	6435	28	0.0044
Michalovce	Prešovský	Vranov nad Topľou	Nová Kelča	49.0594	21.6974	292	0	0	292	0	0
Trenčín	Trenčiansky	Nové Mesto nad Váhom	Nová Lehota	48.6576	17.9804	271	2	0.0074	359	1	0.0028
Prešov	Prešovský	Poprad	Nová Lesná	49.1236	20.2652	1068	9	0.0084	1090	3	0.0028
Prešov	Prešovský	Stará Ľubovňa	Nová Ľubovňa	49.2702	20.6835	1717	53	0.0309	1639	26	0.0159	665	9	0.0135	610	8	0.0131	55	1	0.0182
Trebišov	Košický	Košice - okolie	Nová Polhora	48.8325	21.322	304	2	0.0066
Prešov	Prešovský	Svidník	Nová Polianka	49.2875	21.62	94	0	0	118	2	0.0169	13	0	0	5	0	0	8	0	0
Trenčín	Trenčiansky	Nové Mesto nad Váhom	Nová Ves nad Váhom	48.7304	17.8893	278	0	0	308	1	0.0032
Nitra	Nitriansky	Nitra	Nová Ves nad Žitavou	48.2903	18.3231	834	6	0.0072
Levice	Nitriansky	Nové Zámky	Nová Vieska	47.8695	18.4627	643	1	0.0016
Trebišov	Košický	Košice - okolie	Nováčany	48.5803	20.3247	610	0	0
Topoľčany	Trenčiansky	Prievidza	Nováky	48.7111	18.5339	2682	63	0.0235	2634	19	0.0072
Bratislava	Bratislavský	Bratislava III	Nové Mesto	48.1704	17.1374	29460	110	0.0037
Trenčín	Trenčiansky	Nové Mesto nad Váhom	Nové Mesto nad Váhom	48.7552	17.8308	10935	94	0.0086	11819	27	0.0023
Nitra	Nitriansky	Nitra	Nové Sady	48.4833	17.9833	820	4	0.0049
Levice	Nitriansky	Nové Zámky	Nové Zámky	47.9899	18.1666	18549	97	0.0052
Trebišov	Košický	Trebišov	Novosad	48.5253	21.7426	525	4	0.0076
Martin	Žilinský	Námestovo	Novoť	49.2167	19.55	1878	32	0.017	1997	22	0.011	602	5	0.0083	553	4	0.0072	49	1	0.0204
Trebišov	Košický	Trebišov	Nový Ruskov	48.6503	21.6749	498	1	0.002
Trebišov	Košický	Košice - okolie	Nový Salaš	48.6113	21.473	182	0	0
Sereď	Bratislavský	Senec	Nový Svet	48.25	18.95	156	1	0.0064
Levice	Nitrianský	Levice	Nový Tekov	48.2474	18.517	608	1	0.0016
Sereď	Trnavský	Dunajská Streda	Nový Život	48.1162	17.4721	1776	4	0.0023	2516	5	0.002
Levice	Nitrianský	Levice	Nýrovce	48.0251	18.5821	489	1	0.002
Zvolen	Banskobystrický	Veľký Krtíš	Obeckov	48.1699	19.3322	245	0	0
Levice	Nitriansky	Nové Zámky	Obid	47.778	18.6471	834	2	0.0024
Trebišov	Košický	Košice - okolie	Obišovce	48.862	21.2401	538	2	0.0037
Michalovce	Košický	Michalovce	Oborín	48.5413	21.8836	454	1	0.0022	813	3	0.0037
Prešov	Prešovský	Stará Ľubovňa	Obručné	49.303	20.9817	27	4	0.1481
Nitra	Nitriansky	Zlaté Moravce	Obyce	48.4274	18.4563	991	0	0
Žilina	Žilinský	Kysucké Nové Mesto	Ochodnica	49.3489	18.7896	542	10	0.0185	628	3	0.0048
Rožňava	Košický	Rožňava	Ochtiná	48.6841	20.3275	359	0	0
Trenčín	Trenčiansky	Nové Mesto nad Váhom	Očkov	48.6529	17.7658	515	4	0.0078	1222	13	0.0106	85	1	0.0118	37	0	0	48	1	0.0208
Zvolen	Banskobystrický	Zvolen	Očová	48.6004	19.2884	1652	2	0.0012	1688	6	0.0036
Rožňava	Košický	Spišská Nová Ves	Odorín	48.9337	20.6346	854	3	0.0035	791	4	0.0051
Sereď	Trnavský	Dunajská Streda	Ohrady	47.9833	17.7	1052	13	0.0124	1079	7	0.0065
Michalovce	Prešovský	Humenné	Ohradzany	48.9953	21.8451	398	8	0.0201	400	8	0.02	117	8	0.0684	102	7	0.0686	15	1	0.0667
Sereď	Trnavský	Dunajská Streda	Okoč	47.8877	17.8111	2481	43	0.0173	3534	29	0.0082
Levice	Nitrianský	Komárno	Okoličná na Ostrove	47.8006	17.9219	968	7	0.0072
Prešov	Prešovský	Svidník	Okrúhle	49.1842	21.5519	326	1	0.0031	339	1	0.0029
Prešov	Prešovský	Prešov	Okružná	49.0222	21.3714	381	6	0.0157	365	3	0.0082
Rožňava	Košický	Spišská Nová Ves	Olcnava	48.9275	20.7556	669	2	0.003	674	2	0.003
Sereď	Trnavský	Dunajská Streda	Oľdza	48.0854	17.4234	734	4	0.0054	1163	4	0.0034
Prešov	Prešovský	Sabinov	Olejníkov	49.1819	21.0652	418	9	0.0215	377	1	0.0027
Žilina	Žilinský	Čadca	Olešná	49.4236	18.6762	1034	29	0.028	949	2	0.0021
Michalovce	Prešovský	Medzilaborce	Oľka	49.1538	21.8464	119	0	0	192	0	0
Zvolen	Banskobystrický	Veľký Krtíš	Olováry	48.1529	19.41	240	1	0.0042
Prešov	Prešovský	Bardejov	Oľšavce	49.203	21.386	153	1	0.0065	148	0	0
Prešov	Prešovský	Levoča	Oľšavica	49.0831	20.7552	128	0	0	133	0	0
Prešov	Prešovský	Stropkov	Oľšavka	49.2939	21.692	116	4	0.0345	159	0	0
Rožňava	Košický	Spišská Nová Ves	Oľšavka	48.9645	20.8244	131	0	0	151	1	0.0066
Prešov	Prešovský	Sabinov	Oľšov	49.18	20.8795	216	7	0.0324	210	0	0
Trebišov	Košický	Košice - okolie	Olšovany	48.7069	21.4071	486	5	0.0103				108	3	0.0278	60	0	0	48	3	0.0625
Trenčín	Trenčiansky	Bánovce nad Bebravou	Omastiná	48.7775	18.3882	10	0	0	30	0	0
Trenčín	Trenčiansky	Trenčín	Omšenie	48.9007	18.2256	1052	23	0.0219	1052	3	0.0029
Prešov	Prešovský	Bardejov	Ondavka	49.4358	21.3389	175	0	0
Michalovce	Prešovský	Vranov nad Topľou	Ondavské Matiašovce	48.937	21.7435	529	2	0.0038	533	1	0.0019
Prešov	Prešovský	Prešov	Ondrašovce	48.9884	21.0778	147	0	0	231	0	0
Levice	Nitrianský	Levice	Ondrejovce	48.1376	18.519	483	1	0.0021
Trebišov	Košický	Košice - okolie	Opátka	48.7879	21.058	404	1	0.0025
Trenčín	Trenčiansky	Trenčín	Opatovce	48.8579	17.9761	390	2	0.0051	346	1	0.0029
Topoľčany	Trenčiansky	Prievidza	Opatovce nad Nitrou	48.7645	18.5717	834	25	0.03	741	6	0.0081
Zvolen	Banskobystrický	Veľký Krtíš	Opatovská Nová Ves	48.1135	19.2782	699	5	0.0072
Trebišov	Košický	Košice - okolie	Opiná	48.8544	21.427	412	1	0.0024
Hlohovec	Trnavský	Trnava	Opoj	48.3021	17.6438	823	6	0.0073
Topoľčany	Nitriansky	Topoľčany	Oponice	48.4686	18.1456	495	6	0.0121	933	10	0.0107	70	2	0.0286	44	0	0	26	2	0.0769
Rožňava	Košický	Rimavská Sobota	Orávka	48.3063	20.1987	202	3	0.0149				38	0	0	18	0	0	20	0	0
Martin	Žilinský	Námestovo	Oravská Jasenica	49.3882	19.4377	1211	17	0.014	1204	4	0.0033
Martin	Žilinský	Námestovo	Oravská Lesná	49.3675	19.1842	1892	34	0.018	2128	8	0.0038
Martin	Žilinský	Námestovo	Oravská Polhora	49.5272	19.4407	2355	46	0.0195	2327	15	0.0064
Martin	Žilinský	Dolný Kubín	Oravská Poruba	49.1947	19.2672	650	5	0.0077	727	0	0
Martin	Žilinský	Námestovo	Oravské Veselé	49.466	19.3834	1806	22	0.0122	1796	8	0.0045
Ružomberok	Žilinský	Tvrdošín	Oravský Biely Potok	49.2863	19.5548	510	7	0.0137	539	2	0.0037
Martin	Žilinský	Dolný Kubín	Oravský Podzámok	49.2594	19.3569	990	18	0.0182	974	5	0.0051
Prešov	Prešovský	Levoča	Ordzovany	49.0322	20.7898	223	1	0.0045	231	2	0.0087
Sereď	Trnavský	Dunajská Streda	Orechová Potôň	48.0171	17.5381	1671	14	0.0084	1608	4	0.0025
Topoľčany	Nitriansky	Topoľčany	Orešany	48.5112	17.9027	315	0	0	312	1	0.0032
Malacky	Trnavský	Skalica	Oreské	48.7443	17.3062	414	6	0.0145	347	3	0.0086
Michalovce	Košický	Michalovce	Oreské	48.861	21.9132	319	0	0	341	1	0.0029
Prešov	Prešovský	Stará Ľubovňa	Orlov	49.2847	20.8696	487	6	0.0123	439	2	0.0046
Zvolen	Banskobystrický	Žarnovica	Orovnica	48.3882	18.5945	462	1	0.0022
Prešov	Prešovský	Bardejov	Ortuťová	49.2694	21.4567	110	6	0.0545	111	5	0.045	48	0	0	38	0	0	10	0	0
Martin	Žilinský	Dolný Kubín	Osádka	49.1846	19.3885	214	2	0.0093	170	0	0
Žilina	Žilinský	Čadca	Oščadnica	49.4357	18.8819	3676	98	0.0267	3638	39	0.0107	785	15	0.0191	688	11	0.016	97	4	0.0412
Prešov	Prešovský	Bardejov	Osikov	49.1746	21.2621	639	8	0.0125	651	5	0.0077
Topoľčany	Trenčiansky	Prievidza	Oslany	48.6314	18.4703	1138	23	0.0202	1182	4	0.0034
Zvolen	Banskobystrický	Brezno	Osrblie	48.7561	19.5247	363	13	0.0358	347	1	0.0029
Zvolen	Banskobystrický	Zvolen	Ostrá Lúka	48.5454	19.0523	438	3	0.0068	478	0	0
Topoľčany	Trenčiansky	Partizánske	Ostratice	48.6461	18.2895	607	6	0.0099	589	3	0.0051
Michalovce	Košický	Sobrance	Ostrov	48.7183	22.1635	380	5	0.0132	361	0	0
Hlohovec	Trnavský	Piešťany	Ostrov	48.7183	22.1635	729	3	0.0041
Prešov	Prešovský	Sabinov	Ostrovany	49.0632	21.1177	1157	5	0.0043	1083	6	0.0055
Zvolen	Banskobystrický	Žarnovica	Ostrý Grúň	48.569	18.664	410	4	0.0098
Prešov	Prešovský	Kežmarok	Osturňa	49.3301	20.2272	285	5	0.0175	292	1	0.0034
Malacky	Trnavský	Senica	Osuské	48.6242	17.44	496	0	0	543	5	0.0092
Trenčín	Trenčiansky	Bánovce nad Bebravou	Otrhánky	48.6941	18.207	410	5	0.0122	329	1	0.003
Rožňava	Košický	Revúca	Otročok	48.45	20.277	256	1	0.0039
Žilina	Žilinský	Žilina	Ovčiarsko	49.2237	18.6651	391	3	0.0077	406	3	0.0074
Prešov	Prešovský	Prešov	Ovčie	48.9641	20.977	538	3	0.0056	494	0	0
Rožňava	Košický	Rimavská Sobota	Ožďany	48.3782	19.8916	1263	3	0.0024
Rožňava	Košický	Poltár	Ozdín	48.47	19.6843	305	1	0.0033
Rožňava	Košický	Rožňava	Pača	48.682	20.6121	422	5	0.0118				107	5	0.0467	77	0	0	30	5	0.1667
Sereď	Trnavský	Dunajská Streda	Padáň	47.9313	17.6828	759	12	0.0158	740	1	0.0014
Rožňava	Košický	Rimavská Sobota	Padarovce	48.4572	20.0701	31	0	0
Michalovce	Prešovský	Humenné	Pakostov	49.0924	21.8247	325	9	0.0277	330	1	0.003
Levice	Nitriansky	Nové Zámky	Palárikovo	48.0441	18.0785	2475	12	0.0048
Michalovce	Košický	Michalovce	Palín	48.6577	21.9877	476	6	0.0126	479	1	0.0021
Michalovce	Prešovský	Medzilaborce	Palota	49.2735	22.0048	191	2	0.0105	194	0	0
Nitra	Nitriansky	Nitra	Paňa	48.2334	18.2282	269	0	0
Zvolen	Banskobystrický	Lučenec	Panické Dravce	48.2847	19.6531	611	2	0.0033
Trebišov	Košický	Košice - okolie	Paňovce	48.6472	21.0628	652	3	0.0046
Michalovce	Prešovský	Humenné	Papín	49.0939	22.0601	536	15	0.028	513	1	0.0019
Trenčín	Trenčiansky	Považská Bystrica	Papradno	49.2297	18.4115	1360	26	0.0191	1362	21	0.0154	398	6	0.0151	334	4	0.012	64	2	0.0313
Trebišov	Košický	Trebišov	Parchovany	48.7522	21.716	1096	11	0.01				301	1	0.0033	231	0	0	70	1	0.0143
Martin	Žilinský	Dolný Kubín	Párnica	49.1942	19.1976	628	9	0.0143	661	6	0.0091
Ružomberok	Žilinský	Liptovský Mikuláš	Partizánska Ľupča	49.0648	19.4352	871	7	0.008	1057	7	0.0066
Topoľčany	Trenčiansky	Partizánske	Partizánske	48.6286	18.3846	10192	231	0.0227	10932	81	0.0074
Rožňava	Košický	Rožňava	Pašková	48.5915	20.3837	209	0	0
Žilina	Žilinský	Žilina	Paština Závada	49.2102	18.6425	216	1	0.0046	202	2	0.0099
Levice	Nitrianský	Levice	Pastovce	47.9673	18.7574	586	1	0.0017
Hlohovec	Trnavský	Hlohovec	Pastuchov	48.4263	17.8781	649	9	0.0139				209	7	0.0335	129	2	0.0155	80	5	0.0625
Sereď	Trnavský	Galanta	Pata	48.2775	17.823	2062	6	0.0029
Sereď	Trnavský	Dunajská Streda	Pataš	47.8754	17.6523	566	9	0.0159	701	4	0.0057
Levice	Nitrianský	Komárno	Patince	47.7405	18.2884	765	2	0.0026
Ružomberok	Žilinský	Liptovský Mikuláš	Pavčina Lehota	49.0331	19.564	476	11	0.0231	435	3	0.0069
Prešov	Prešovský	Levoča	Pavľany	49.0571	20.7132	208	2	0.0096	154	0	0
Hlohovec	Trnavský	Trnava	Pavlice	48.2579	17.5766	569	5	0.0088
Ružomberok	Žilinský	Liptovský Mikuláš	Pavlova Ves	49.1304	19.5855	443	6	0.0135	379	4	0.0106	54	3	0.0556	44	2	0.0455	10	1	0.1
Michalovce	Prešovský	Vranov nad Topľou	Pavlovce	49.0113	21.4479	634	6	0.0095	659	7	0.0106	213	6	0.0282	186	6	0.0323	27	0	0
Rožňava	Košický	Rimavská Sobota	Pavlovce	48.3239	20.0788	498	0	0				213	6	0.0282	186	6	0.0323	27	0	0
Michalovce	Košický	Michalovce	Pavlovce nad Uhom	48.6109	22.069	1645	18	0.0109	1643	6	0.0037
Topoľčany	Trenčiansky	Partizánske	Pažiť	48.6315	18.4345	656	16	0.0244	404	5	0.0124	19	0	0	17	0	0	2	0	0
Michalovce	Prešovský	Snina	Pčoliné	49.0662	22.1701	412	7	0.017	423	3	0.0071
Hlohovec	Trnavský	Piešťany	Pečeňady	48.4849	17.7202	554	5	0.009
Trenčín	Trenčiansky	Bánovce nad Bebravou	Pečeňany	48.6754	18.2273	191	2	0.0105	240	1	0.0042
Prešov	Prešovský	Sabinov	Pečovská Nová Ves	49.1238	21.0437	1682	18	0.0107	1688	8	0.0047
Trebišov	Košický	Košice - okolie	Peder	48.5782	20.9506	248	3	0.0121				52	0	0	43	0	0	9	0	0
Trebišov	Košický	Košice II	Pereš	48.0261	18.4985	1058	2	0.0019
Trebišov	Košický	Košice - okolie	Perín	48.5345	21.1883	1158	3	0.0026
Malacky	Bratislavský	Malacky	Pernek	48.3669	17.1442	772	0	0
Michalovce	Košický	Michalovce	Petrikovce	48.5453	21.861	262	3	0.0115	241	0	0
Prešov	Prešovský	Bardejov	Petrová	48.5897	19.7019	575	8	0.0139	575	8	0.0139	170	1	0.0059	131	1	0.0076	39	0	0
Trenčín	Trenčiansky	Trenčín	Petrova Lehota	48.8704	18.1741	133	1	0.0075	114	0	0
Malacky	Trnavský	Skalica	Petrova Ves	48.7194	17.1619	827	16	0.0193	830	4	0.0048
Prešov	Prešovský	Prešov	Petrovany	48.9218	21.2609	1140	8	0.007	1171	5	0.0043
Michalovce	Prešovský	Vranov nad Topľou	Petrovce	49.1	21.8333	450	2	0.0044	422	5	0.0118	152	5	0.0329	103	5	0.0485	49	0	0
Rožňava	Košický	Rimavská Sobota	Petrovce	48.1873	20.0293	117	0	0
Michalovce	Košický	Michalovce	Petrovce nad Laborcom	48.7925	21.8736	831	8	0.0096	743	0	0
Žilina	Žilinský	Bytča	Petrovice	49.2579	18.5235	1064	26	0.0244	1054	9	0.0085
Rožňava	Košický	Rožňava	Petrovo	48.7139	20.3642	65	0	0
Bratislava	Bratislavský	Bratislava V	Petržalka	48.1233	17.1287	58918	243	0.0041
Malacky	Bratislavský	Pezinok	Pezinok	48.2899	17.2666	15296	100	0.0065
Michalovce	Prešovský	Snina	Pichne	49.0377	22.1214	517	7	0.0135	462	3	0.0065
Hlohovec	Trnavský	Piešťany	Piešťany	48.5948	17.8259	15216	79	0.0052
Malacky	Bratislavský	Pezinok	Píla	48.3909	17.3315	469	3	0.0064
Zvolen	Banskobystrický	Žarnovica	Píla	48.5269	18.6039	75	0	0
Zvolen	Banskobystrický	Lučenec	Pinciná	48.3595	19.7628	320	1	0.0031
Zvolen	Banskobystrický	Žiar nad Hronom	Pitelová	48.603	18.9255	572	5	0.0087
Levice	Nitrianský	Levice	Plášťovce	48.159	18.9785	929	2	0.0022
Levice	Nitrianský	Levice	Plavé Vozokany	48.0709	18.4658	434	5	0.0115				113	0	0	89	0	0	24	0	0
Prešov	Prešovský	Stará Ľubovňa	Plaveč	49.2627	20.8423	825	20	0.0242	896	7	0.0078
Malacky	Bratislavský	Malacky	Plavecké Podhradie	48.483	17.2612	726	1	0.0014
Malacky	Bratislavský	Malacky	Plavecký Mikuláš	48.5103	17.3045	595	6	0.0101				204	6	0.0294	106	0	0	98	6	0.0612
Malacky	Trnavský	Senica	Plavecký Peter	48.534	17.3261	546	4	0.0073	921	3	0.0033
Malacky	Bratislavský	Malacky	Plavecký Štvrtok	48.3751	16.9986	2214	12	0.0054
Prešov	Prešovský	Stará Ľubovňa	Plavnica	49.2731	20.7798	888	27	0.0304	913	10	0.011	413	13	0.0315	368	12	0.0326	45	1	0.0222
Trebišov	Košický	Trebišov	Plechotice	48.6263	21.6424	528	2	0.0038
Zvolen	Banskobystrický	Lučenec	Pleš	48.2315	19.7494	115	0	0
Rožňava	Košický	Rožňava	Plešivec	48.5458	20.4022	1100	0	0
Trenčín	Trenčiansky	Považská Bystrica	Plevník	49.1695	18.4968	1232	20	0.0162	1042	9	0.0086
Zvolen	Banskobystrický	Zvolen	Pliešovce	48.4263	19.1556	495	0	0	1546	5	0.0032
Zvolen	Banskobystrický	Zvolen	Pliešovce Zaježova	48.4562	19.208	667	1	0.0015
Trebišov	Košický	Košice - okolie	Ploské	48.8165	21.3201	841	15	0.0178				118	1	0.0085	52	0	0	66	1	0.0152
Rožňava	Košický	Revúca	Ploské	48.6039	20.0861	0	0	0
Trenčín	Trenčiansky	Nové Mesto nad Váhom	Pobedim	48.6498	17.8014	832	3	0.0036	1235	6	0.0049
Trenčín	Trenčiansky	Považská Bystrica	Počarová	49.0705	18.5143	358	3	0.0084	255	1	0.0039
Trenčín	Trenčiansky	Bánovce nad Bebravou	Pochabany	48.6907	18.1436	241	13	0.0539	227	1	0.0044
Ružomberok	Žilinský	Tvrdošín	Podbiel	49.3082	19.485	889	6	0.0067	828	6	0.0072
Malacky	Trnavský	Senica	Podbranč	48.7336	17.4523	629	7	0.0111	517	0	0
Zvolen	Banskobystrický	Brezno	Podbrezová	48.8093	19.526	1894	21	0.0111	2181	14	0.0064
Levice	Nitriansky	Nové Zámky	Podhájska	48.1058	18.3373	727	15	0.0206				225	7	0.0311	140	1	0.0071	85	6	0.0706
Prešov	Prešovský	Kežmarok	Podhorany	49.2397	20.4801	1456	17	0.0117	1859	18	0.0097	60	1	0.0167	53	1	0.0189	7	0	0
Prešov	Prešovský	Prešov	Podhorany	49.0828	21.3633	543	15	0.0276	714	11	0.0154
Nitra	Nitriansky	Nitra	Podhorany	48.3826	18.1087	782	7	0.009
Žilina	Žilinský	Žilina	Podhorie	49.0151	18.16	735	26	0.0354	625	4	0.0064
Michalovce	Košický	Sobrance	Podhoroď	48.8183	22.3008	402	4	0.01	401	2	0.005
Martin	Žilinský	Martin	Podhradie	49.0861	19.0545	504	11	0.0218	449	1	0.0022
Topoľčany	Nitriansky	Topoľčany	Podhradie	48.6595	18.0535	175	3	0.0171	198	0	0
Prešov	Prešovský	Prešov	Podhradík	49.0034	21.3491	229	2	0.0087	234	0	0
Zvolen	Banskobystrický	Banská Bystrica	Podkonice	48.7999	19.2575	552	12	0.0217	539	1	0.0019
Zvolen	Banskobystrický	Detva	Podkriváň	48.5106	19.459	482	5	0.0104	646	3	0.0046
Trenčín	Trenčiansky	Myjava	Podkylava	48.6787	17.6664	547	1	0.0018	516	3	0.0058
Trenčín	Trenčiansky	Bánovce nad Bebravou	Podlužany	48.7712	18.2365	724	23	0.0318	656	2	0.003
Levice	Nitrianský	Levice	Podlužany	48.2544	18.606	446	4	0.009
Trenčín	Trenčiansky	Nové Mesto nad Váhom	Podolie	48.6719	17.7712	1098	7	0.0064	1424	5	0.0035
Prešov	Prešovský	Stará Ľubovňa	Podolínec	49.2587	20.536	1769	40	0.0226	1457	9	0.0062
Zvolen	Banskobystrický	Lučenec	Podrečany	48.4042	19.5986	426	2	0.0047
Trenčín	Trenčiansky	Považská Bystrica	Podskalie	49.0448	18.4555	1005	0	0	117	1	0.0085
Ružomberok	Žilinský	Liptovský Mikuláš	Podtureň	49.0529	19.6944	645	4	0.0062	668	3	0.0045
Bratislava	Bratislavský	Bratislava II	Podunajské Biskupice	48.1325	17.2096	12522	37	0.003
Žilina	Žilinský	Čadca	Podvysoká	49.4127	18.6646	1072	24	0.0224	1050	12	0.0114	344	17	0.0494	217	6	0.0276	127	11	0.0866
Zvolen	Banskobystrický	Zvolen	Podzámčok	48.5026	19.1129	482	2	0.0041	495	0	0
Zvolen	Banskobystrický	Brezno	Pohorelá	48.8621	20.0164	980	10	0.0102	1306	8	0.0061
Zvolen	Banskobystrický	Brezno	Pohorelá - Maša	48.8621	20.0164	248	4	0.0161
Nitra	Nitriansky	Nitra	Pohranice	48.331	18.1791	855	4	0.0047
Zvolen	Banskobystrický	Brezno	Pohronská Polhora	48.7572	19.7932	1038	13	0.0125	1317	3	0.0023
Levice	Nitrianský	Levice	Pohronský Ruskov	47.9736	18.6563	721	2	0.0028
Martin	Žilinský	Dolný Kubín	Pokrývač	49.2031	19.3977	191	5	0.0262	159	1	0.0063
Prešov	Prešovský	Levoča	Poľanovce	49.0249	20.8423	158	5	0.0316	152	2	0.0132	38	1	0.0263	12	0	0	26	1	0.0385
Trebišov	Košický	Trebišov	Poľany	48.4686	21.9903	191	0	0
Prešov	Prešovský	Bardejov	Poliakovce	49.2553	21.4064	131	3	0.0229	228	2	0.0088
Trenčín	Trenčiansky	Myjava	Polianka	48.7	21.35	349	0	0	357	3	0.0084
Nitra	Nitriansky	Nitra	Poľný Kesov	48.1651	18.0669	655	2	0.0031
Prešov	Prešovský	Sabinov	Poloma	49.1678	20.8286	491	20	0.0407	485	1	0.0021
Zvolen	Banskobystrický	Brezno	Polomka	48.8542	19.8537	1719	25	0.0145	1883	16	0.0085
Trebišov	Košický	Košice II	Poľov	48.6645	21.1931	597	5	0.0084
Rožňava	Košický	Poltár	Poltár	48.4309	19.7941	3201	25	0.0078
Topoľčany	Trenčiansky	Prievidza	Poluvsie	49.1307	18.7135	534	11	0.0206	493	9	0.0183	234	7	0.0299	138	2	0.0145	96	5	0.0521
Prešov	Prešovský	Levoča	Pongrácovce	49.0196	20.8237	145	0	0
Zvolen	Banskobystrický	Banská Bystrica	Poniky	48.7124	19.2927	1030	5	0.0049	1123	1	0.0009
Prešov	Prešovský	Poprad	Poprad	49.0614	20.298	24910	343	0.0138	25615	162	0.0063
Trebišov	Košický	Košice - okolie	Poproč	48.7073	20.9751	1442	6	0.0042
Rožňava	Košický	Rimavská Sobota	Poproč	48.5834	20.0336	91	0	0
Malacky	Trnavský	Skalica	Popudinské Močidľany	48.7808	17.2188	630	9	0.0143	645	1	0.0016
Rožňava	Košický	Spišská Nová Ves	Poráč	48.8842	20.7239	660	5	0.0076	626	3	0.0048
Trenčín	Trenčiansky	Myjava	Poriadie	48.7759	17.6072	545	7	0.0128	498	2	0.004
Topoľčany	Trenčiansky	Prievidza	Poruba	49.1958	19.2603	980	37	0.0378	829	9	0.0109	218	10	0.0459	175	6	0.0343	43	4	0.093
Michalovce	Košický	Michalovce	Poruba pod Vihorlatom	48.8234	22.142	493	0	0	472	3	0.0064
Prešov	Prešovský	Bardejov	Porúbka	49.1982	21.4285	244	2	0.0082	215	0	0
Žilina	Žilinský	Žilina	Porúbka	49.031	19.7359	528	3	0.0057	470	3	0.0064
Michalovce	Košický	Sobrance	Porúbka	48.7282	22.259	515	1	0.0019	527	0	0
Michalovce	Prešovský	Vranov nad Topľou	Poša	48.8392	21.7598	555	3	0.0054	581	2	0.0034
Prešov	Prešovský	Stropkov	Potôčky	48.4408	17.5667	103	0	0	84	0	0
Ružomberok	Žilinský	Ružomberok	Potok	49.1121	19.4478	81	1	0.0123	91	2	0.022	76	1	0.0132	41	1	0.0244	35	0	0
Rožňava	Košický	Rimavská Sobota	Potok	48.5607	20.0535	1	0	0
Prešov	Prešovský	Stropkov	Potoky	49.2586	21.6254	125	2	0.016	120	1	0.0083
Sereď	Trnavský	Dunajská Streda	Potônske Lúky	48.0907	17.5856	423	2	0.0047	382	1	0.0026
Zvolen	Banskobystrický	Veľký Krtíš	Pôtor	48.2342	19.4213	417	0	0
Zvolen	Banskobystrický	Veľký Krtíš	Pôtor - Žihľava	48.2342	19.4213	140	0	0
Trenčín	Trenčiansky	Nové Mesto nad Váhom	Potvorice	48.6887	17.8476	771	4	0.0052	996	6	0.006
Trenčín	Trenčiansky	Nové Mesto nad Váhom	Považany	48.7138	17.8411	898	12	0.0134	985	7	0.0071
Trenčín	Trenčiansky	Považská Bystrica	Považská Bystrica	49.1215	18.4217	19999	208	0.0104	20361	178	0.0087
Žilina	Žilinský	Kysucké Nové Mesto	Povina	49.3117	18.81	1107	26	0.0235	868	7	0.0081
Sereď	Trnavský	Dunajská Streda	Povoda	47.9667	17.6333	1147	13	0.0113	1132	11	0.0097
Zvolen	Banskobystrický	Banská Bystrica	Povrazník	48.7161	19.3644	173	0	0	193	0	0
Michalovce	Košický	Michalovce	Pozdišovce	48.7246	21.8546	736	1	0.0014	807	5	0.0062
Rožňava	Košický	Gelnica	Prakovce	48.8159	20.8961	1563	6	0.0038	1616	4	0.0025
Topoľčany	Nitriansky	Topoľčany	Prašice	48.6429	18.1109	1340	18	0.0134	1375	10	0.0073
Hlohovec	Trnavský	Piešťany	Prašník	48.6515	17.6873	770	0	0
Topoľčany	Trenčiansky	Prievidza	Pravenec	48.8561	18.649	1035	17	0.0164	920	8	0.0087
Trenčín	Trenčiansky	Bánovce nad Bebravou	Pravotice	48.6831	18.292	387	4	0.0103	310	10	0.0323	75	0	0	50	0	0	25	0	0
Topoľčany	Nitriansky	Topoľčany	Práznovce	48.5638	18.2152	687	9	0.0131	693	4	0.0058
Trenčín	Trenčiansky	Považská Bystrica	Prečín	49.0842	18.5209	1099	11	0.01	1062	11	0.0104	332	11	0.0331	248	0	0	84	11	0.131
Zvolen	Banskobystrický	Brezno	Predajná	48.8169	19.4609	824	10	0.0121	772	2	0.0026
Žilina	Žilinský	Bytča	Predmier	49.1985	18.5327	1334	30	0.0225	1116	4	0.0036
Zvolen	Banskobystrický	Banská Štiavnica	Prenčov	48.3582	18.9247	486	0	0
Topoľčany	Nitriansky	Topoľčany	Preseľany	48.0712	18.9107	854	9	0.0105	1390	8	0.0058
Prešov	Prešovský	Prešov	Prešov	48.9984	21.2339	41406	418	0.0101	44309	188	0.0042
Zvolen	Banskobystrický	Žiar nad Hronom	Prestavlky	48.5871	18.7578	482	1	0.0021
Zvolen	Banskobystrický	Veľký Krtíš	Príbelce	48.1956	19.253	362	0	0
Trebišov	Košický	Trebišov	Pribeník	48.3929	22.003	619	3	0.0048
Levice	Nitrianský	Komárno	Pribeta	47.8998	18.315	1811	16	0.0088
Martin	Žilinský	Dolný Kubín	Pribiš	49.2208	19.4051	351	1	0.0028	337	1	0.003
Martin	Žilinský	Martin	Príbovce	49.001	18.8829	655	7	0.0107	755	5	0.0066
Ružomberok	Žilinský	Liptovský Mikuláš	Pribylina	49.0976	19.7974	954	15	0.0157	977	2	0.002
Zvolen	Banskobystrický	Banská Bystrica	Priechod	48.7831	19.2354	694	9	0.013	651	1	0.0015
Trenčín	Trenčiansky	Myjava	Priepasné	48.7007	17.5919	221	1	0.0045	212	0	0
Malacky	Trnavský	Senica	Prietrž	48.7167	17.45	797	16	0.0201	712	3	0.0042
Malacky	Trnavský	Skalica	Prietržka	48.805	17.1953	686	10	0.0146	533	2	0.0038
Malacky	Trnavský	Senica	Prievaly	48.5568	17.3492	810	5	0.0062	1104	3	0.0027
Topoľčany	Trenčiansky	Prievidza	Prievidza	48.7745	18.6275	21101	419	0.0199	22640	187	0.0083
Prešov	Prešovský	Svidník	Príkra	49.3623	21.7409	8	0	0	26	0	0
Prešov	Prešovský	Prešov	Proč	49.0967	21.3916	231	0	0	239	1	0.0042
Zvolen	Banskobystrický	Žiar nad Hronom	Prochot	48.6093	18.7078	420	1	0.0024
Ružomberok	Žilinský	Liptovský Mikuláš	Prosiek	49.1495	19.5011	357	16	0.0448	290	2	0.0069
Trenčín	Trenčiansky	Ilava	Pruské	49.0264	18.2126	1631	12	0.0074	1613	9	0.0056
Trenčín	Trenčiansky	Bánovce nad Bebravou	Prusy	48.7599	18.2607	509	7	0.0138	241	2	0.0083
Trenčín	Trenčiansky	Považská Bystrica	Pružina	49.0163	18.48	1401	31	0.0221	1275	14	0.011	448	3	0.0067	392	2	0.0051	56	1	0.0179
Zvolen	Banskobystrický	Žarnovica	Psiare	48.3289	18.5544	159	0	0
Prešov	Prešovský	Svidník	Pstriná	49.3099	21.7471	82	0	0	76	3	0.0395	16	2	0.125	8	2	0.25	8	0	0
Michalovce	Prešovský	Humenné	Ptičie	48.9053	21.959	502	10	0.0199	357	4	0.0112	55	0	0	45	0	0	10	0	0
Michalovce	Košický	Michalovce	Ptrukša	48.4836	22.1377	303	4	0.0132	301	7	0.0233	232	5	0.0216	117	0	0	115	5	0.0435
Trenčín	Trenčiansky	Púchov	Púchov	49.1249	18.326	10234	241	0.0235	9713	139	0.0143	4118	93	0.0226	3745	81	0.0216	373	12	0.0322
Martin	Žilinský	Dolný Kubín	Pucov	49.2177	19.3785	477	3	0.0063	520	1	0.0019
Levice	Nitrianský	Levice	Pukanec	48.354	18.7239	1206	7	0.0058
Prešov	Prešovský	Prešov	Pušovce	49.0853	21.4102	381	4	0.0105	350	1	0.0029
Prešov	Prešovský	Stará Ľubovňa	Pusté Pole	48.8833	20.2667	122	6	0.0492	107	2	0.0187	28	0	0	23	0	0	5	0	0
Sereď	Trnavský	Galanta	Pusté Sady	48.3134	17.8295	535	1	0.0019
Sereď	Trnavský	Galanta	Pusté Úľany	48.2315	17.5739	1013	9	0.0089
Martin	Žilinský	Námestovo	Rabča	49.486	19.4762	2736	69	0.0252	2825	16	0.0057
Martin	Žilinský	Námestovo	Rabčice	49.5073	19.5238	1166	21	0.018	1143	0	0
Bratislava	Bratislavský	Bratislava III	Rača	48.2086	17.1518	15955	54	0.0034
Trebišov	Košický	Trebišov	Rad	48.4637	21.8577	450	1	0.0022
Prešov	Prešovský	Prešov	Radatice	48.9334	21.2026	563	3	0.0053	531	1	0.0019
Levice	Nitriansky	Nové Zámky	Radava	48.0942	18.3037	647	4	0.0062
Malacky	Trnavský	Skalica	Radimov	48.7514	17.1958	843	5	0.0059	665	1	0.0015
Rožňava	Košický	Rimavská Sobota	Radnovce	48.3423	20.2056	722	0	0
Topoľčany	Trenčiansky	Prievidza	Radobica	48.5832	18.5022	478	11	0.023	482	4	0.0083
Žilina	Žilinský	Kysucké Nové Mesto	RadoLa	49.2942	18.7924	1306	13	0.01	1314	14	0.0107
Prešov	Prešovský	Svidník	Radoma	49.2029	21.5653	291	4	0.0137	262	1	0.0038
Topoľčany	Nitriansky	Topoľčany	Radošina	48.5459	17.9385	1206	8	0.0066	1710	7	0.0041
Malacky	Trnavský	Skalica	Radošovce	48.7719	17.2812	1336	13	0.0097	1311	8	0.0061
Žilina	Žilinský	Čadca	Radôstka	49.3192	18.9395	645	15	0.0233	591	1	0.0017
Levice	Nitrianský	Komárno	Radvaň nad Dunajom	47.7469	18.3661	697	7	0.01				280	2	0.0071	220	0	0	60	2	0.0333
Michalovce	Prešovský	Medzilaborce	Radvaň nad Laborcom	49.1271	21.9184	527	27	0.0512	401	0	0
Zvolen	Banskobystrický	Lučenec	Radzovce	48.2211	19.8289	758	2	0.0026
Topoľčany	Nitriansky	Topoľčany	Rajčany	48.61	18.2338	472	3	0.0064	454	7	0.0154	143	8	0.0559	80	1	0.0125	63	7	0.1111
Žilina	Žilinský	Žilina	Rajec	49.089	18.6401	3484	31	0.0089	3703	28	0.0076
Žilina	Žilinský	Žilina	Rajecká Lesná	49.0444	18.6357	827	7	0.0085	863	10	0.0116	339	13	0.0383	273	6	0.022	66	7	0.1061
Žilina	Žilinský	Žilina	Rajecké Teplice	49.1272	18.6865	2138	37	0.0173	2117	17	0.008
Rožňava	Košický	Revúca	Rákoš	48.6028	20.1563	223	0	0
Trebišov	Košický	Košice - okolie	Rákoš	48.6428	21.4273	339	0	0
Žilina	Žilinský	Čadca	Raková	49.4448	18.7379	3384	128	0.0378	3180	26	0.0082
Prešov	Prešovský	Svidník	Rakovčík	49.2417	21.5786	78	0	0	70	0	0
Michalovce	Košický	Michalovce	Rakovec nad Ondavou	48.7687	21.7827	611	3	0.0049	588	0	0
Hlohovec	Trnavský	Piešťany	Rakovice	48.5579	17.739	694	3	0.0043
Rožňava	Košický	Rožňava	Rakovnica	48.6564	20.4608	433	2	0.0046
Martin	Žilinský	Martin	Rakovo	48.9888	18.882	447	7	0.0157	386	1	0.0026
Martin	Žilinský	Turčianske Teplice	Rakša	48.8818	18.8825	337	8	0.0237	313	0	0
Prešov	Prešovský	Kežmarok	Rakúsy	49.1884	20.3818	1935	23	0.0119	1872	15	0.008
Rožňava	Košický	Rimavská Sobota	Rakytník	48.3919	20.1801	203	0	0
Trebišov	Košický	Košice - okolie	Rankovce	48.812	21.4639	657	10	0.0152				72	2	0.0278	65	0	0	7	2	0.2857
Zvolen	Banskobystrický	Lučenec	Rapovce	48.2739	19.6815	675	3	0.0044
Rožňava	Košický	Revúca	Rašice	48.4714	20.2391	276	0	0
Prešov	Prešovský	Bardejov	Raslavice	49.1505	21.3154	1479	14	0.0095	1462	5	0.0034
Levice	Nitriansky	Nové Zámky	Rastislavice	48.1426	18.0697	720	4	0.0056
Rožňava	Košický	Revúca	Ratková	48.5914	20.0957	187	2	0.0107				81	1	0.0123	65	1	0.0154	16	0	0
Martin	Žilinský	Martin	Ratkovo	49.1333	19.0833	452	7	0.0155	297	2	0.0067
Rožňava	Košický	Rimavská Sobota	Ratkovská Lehota	48.5624	20.0999	126	0	0
Rožňava	Košický	Rimavská Sobota	Ratkovská Suchá	48.5795	20.0693	73	2	0.0274				18	0	0	9	0	0	9	0	0
Rožňava	Košický	Revúca	Ratkovské Bystré	48.6462	20.058	277	0	0
Hlohovec	Trnavský	Piešťany	Ratnovce	48.5596	17.8451	777	5	0.0064
Prešov	Prešovský	Sabinov	Ratvaj	49.1128	21.1974	97	2	0.0206	81	1	0.0123	41	0	0	25	0	0	16	0	0
Prešov	Prešovský	Sabinov	Ražňany	49.0823	21.085	1120	21	0.0188	966	10	0.0104	230	2	0.0087	204	0	0	26	2	0.0769
Topoľčany	Trenčiansky	Prievidza	Ráztočno	48.7694	18.7591	804	20	0.0249	756	5	0.0066
Zvolen	Banskobystrický	Brezno	Ráztoka	49.3154	18.4202	337	0	0	312	0	0
Sereď	Bratislavský	Senec	Reca	48.2311	17.454	1243	15	0.0121				338	9	0.0266	163	0	0	175	9	0.0514
Prešov	Prešovský	Bardejov	Regetovka	49.4193	21.2754	234	3	0.0128	155	0	0
Rožňava	Košický	Rožňava	Rejdová	48.7904	20.2861	582	3	0.0052
Prešov	Prešovský	Kežmarok	Reľov	49.2979	20.3808	291	9	0.0309	264	4	0.0152	85	2	0.0235	84	2	0.0238	1	0	0
Michalovce	Košický	Sobrance	Remetské Hámre	48.8497	22.1837	557	0	0	570	0	0
Prešov	Prešovský	Sabinov	Renčišov	49.0936	20.9639	320	4	0.0125	262	3	0.0115	53	0	0	35	0	0	18	0	0
Zvolen	Banskobystrický	Žiar nad Hronom	Repište	48.5156	18.8465	275	2	0.0073
Trebišov	Košický	Košice - okolie	Rešica	48.5425	21.04	355	0	0
Prešov	Prešovský	Bardejov	Rešov	49.2399	21.3307	193	1	0.0052	212	0	0
Rožňava	Košický	Revúca	Revúca	48.6835	20.1173	5579	10	0.0018
Rožňava	Košický	Revúca	Revúcka Lehota	48.6712	20.181	265	0	0
Rožňava	Košický	Gelnica	Richnava	48.9265	20.9215	1477	4	0.0027	1477	0	0
Prešov	Prešovský	Bardejov	Richvald	49.2756	21.1908	635	5	0.0079	629	5	0.0079
Zvolen	Banskobystrický	Banská Bystrica	Riečka	48.7558	19.0773	889	9	0.0101	709	2	0.0028
Rožňava	Košický	Rimavská Sobota	Riečka	48.3398	20.3306	352	0	0
Rožňava	Košický	Rimavská Sobota	Rimavská Baňa	48.5121	19.9413	460	0	0
Rožňava	Košický	Rimavská Sobota	Rimavská Seč	48.3051	20.2349	1114	2	0.0018
Rožňava	Košický	Rimavská Sobota	Rimavská Sobota	48.3828	20.0224	9984	40	0.004
Rožňava	Košický	Rimavská Sobota	Rimavské Brezovo	48.5381	19.9573	230	0	0
Rožňava	Košický	Rimavská Sobota	Rimavské Janovce	48.3417	20.0628	722	0	0
Rožňava	Košický	Rimavská Sobota	Rimavské Zalužany	48.501	19.9353	178	4	0.0225				188	6	0.0319	71	0	0	117	6	0.0513
Nitra	Nitriansky	Nitra	Rišňovce	48.3686	17.8933	1533	6	0.0039
Rožňava	Košický	Rožňava	Rochovce	48.7024	20.3013	185	0	0
Malacky	Trnavský	Senica	Rohov	48.7272	17.3458	547	6	0.011	313	2	0.0064
Sereď	Trnavský	Dunajská Streda	Rohovce	47.9961	17.4114	908	5	0.0055	1100	7	0.0064
Malacky	Bratislavský	Malacky	Rohožník	48.4568	17.1676	2796	15	0.0054
Prešov	Prešovský	Prešov	Rokycany	48.9605	21.1396	531	3	0.0056	519	0	0
Prešov	Prešovský	Bardejov	Rokytov	49.3182	21.1901	713	21	0.0295	267	11	0.0412	168	11	0.0655	90	2	0.0222	78	9	0.1154
Michalovce	Prešovský	Humenné	Rokytov pri Humennom	49.1009	21.993	291	2	0.0069	301	0	0
Žilina	Žilinský	Žilina	Rosina	49.1833	18.7667	1667	18	0.0108	1780	6	0.0034
Rožňava	Košický	Rožňava	Roštár	48.6922	20.3506	301	4	0.0133				62	3	0.0484	44	0	0	18	3	0.1667
Malacky	Trnavský	Senica	Rovensko	48.7144	17.376	470	2	0.0043	312	0	0
Sereď	Bratislavský	Senec	Rovinka	48.0978	17.2363	3635	19	0.0052
Rožňava	Košický	Poltár	Rovňany	48.4492	19.7403	135	0	0
Michalovce	Prešovský	Humenné	Rovné	48.9799	22.0174	332	4	0.012	304	1	0.0033
Prešov	Prešovský	Svidník	Rovné	49.2826	21.5236	338	1	0.003	278	2	0.0072
Rožňava	Košický	Rimavská Sobota	Rovné	48.5813	20.0522	116	0	0
Trebišov	Košický	Košice - okolie	Rozhanovce	48.7503	21.3446	1444	7	0.0048
Prešov	Prešovský	Sabinov	Rožkovany	49.1379	20.9899	821	20	0.0244	789	2	0.0025
Rožňava	Košický	Rožňava	Rozložná	48.6172	20.3512	127	0	0
Rožňava	Košický	Rožňava	Rožňava	48.6601	20.5376	7940	14	0.0018
Rožňava	Košický	Rožňava	Rožňavské Bystré	48.6652	20.442	403	3	0.0074
Prešov	Prešovský	Svidník	Roztoky	49.3882	21.4934	176	1	0.0057	194	2	0.0103	9	0	0	6	0	0	3	0	0
Levice	Nitriansky	Nové Zámky	Rúbaň	47.9283	18.4026	577	1	0.0017
Žilina	Žilinský	Kysucké Nové Mesto	Rudina	49.2888	18.7355	1157	26	0.0225	1173	15	0.0128	283	3	0.0106	192	2	0.0104	91	1	0.011
Žilina	Žilinský	Kysucké Nové Mesto	Rudinská	49.315	18.7176	1012	22	0.0217	799	13	0.0163	161	1	0.0062	124	1	0.0081	37	0	0
Michalovce	Prešovský	Vranov nad Topľou	Rudlov	48.9231	21.5726	503	8	0.0159	460	2	0.0043
Rožňava	Košický	Rožňava	Rudná	48.6578	20.4894	567	11	0.0194
Rožňava	Košický	Spišská Nová Ves	Rudňany	48.8816	20.6801	2440	19	0.0078	2186	3	0.0014
Topoľčany	Trenčiansky	Prievidza	Rudnianská Lehota	48.8064	18.4629	513	12	0.0234	458	1	0.0022
Trenčín	Trenčiansky	Myjava	Rudník	48.7577	17.6393	676	7	0.0104	662	1	0.0015
Trebišov	Košický	Košice - okolie	Rudník	48.6963	21.0227	504	2	0.004
Martin	Žilinský	Turčianske Teplice	Rudno	48.8856	18.7454	202	5	0.0248	195	1	0.0051
Zvolen	Banskobystrický	Žarnovica	Rudno nad Hronom	48.4269	18.6857	562	2	0.0036
Nitra	Nitriansky	Nitra	Rumanová	48.3297	17.8715	758	2	0.0026
Rožňava	Košický	Rimavská Sobota	Rumince	48.3683	20.2871	232	0	0
Michalovce	Košický	Michalovce	Ruská	48.5273	22.1407	405	2	0.0049	516	2	0.0039
Prešov	Prešovský	Prešov	Ruská Nová Ves	48.9773	21.3244	985	5	0.0051	936	3	0.0032
Prešov	Prešovský	Stará Ľubovňa	Ruská Voľa	49.2965	20.9387	104	7	0.0673	108	0	0
Trebišov	Košický	Košice - okolie	Ruskov	48.6819	21.4324	941	5	0.0053
Trenčín	Trenčiansky	Bánovce nad Bebravou	Ruskovce	48.778	22.1635	503	5	0.0099	489	5	0.0102	95	4	0.0421	73	0	0	22	4	0.1818
Michalovce	Košický	Sobrance	Ruský Hrabovec	48.856	22.3544	261	0	0	285	0	0
Michalovce	Prešovský	Snina	Ruský Potok	49.0292	22.4114	221	5	0.0226	174	0	0
Bratislava	Bratislavský	Bratislava V	Rusovce	48.0549	17.1446	2902	6	0.0021
Zvolen	Banskobystrický	Lučenec	Ružiná	48.4301	19.5519	561	1	0.0018
Hlohovec	Trnavský	Trnava	Ružindol	48.3718	17.4911	1089	9	0.0083
Bratislava	Bratislavský	Bratislava II	Ružinov	48.1601	17.1602	55677	197	0.0035
Ružomberok	Žilinský	Ružomberok	Ružomberok	49.0748	19.3075	14982	272	0.0182	15152	107	0.0071
Trenčín	Trenčiansky	Bánovce nad Bebravou	Rybany	48.6665	18.2594	610	14	0.023	795	9	0.0113	215	3	0.014	162	2	0.0123	53	1	0.0189
Malacky	Trnavský	Senica	Rybky	48.7093	17.3381	304	4	0.0132	280	3	0.0107	94	0	0	85	0	0	9	0	0
Levice	Nitrianský	Levice	Rybník	48.293	18.5617	841	3	0.0036
Rožňava	Košický	Revúca	Rybník	48.5487	20.1245	61	0	0
Zvolen	Banskobystrický	Krupina	Rykynčice	48.1993	18.9757	316	2	0.0063
Prešov	Prešovský	Sabinov	Sabinov	49.1031	21.0988	5770	194	0.0336	6138	75	0.0122	1695	23	0.0136	1384	4	0.0029	311	19	0.0611
Trebišov	Košický	Košice II	Šaca	48.6335	21.1694	3175	7	0.0022
Michalovce	Prešovský	Vranov nad Topľou	Sačurov	48.8204	21.694	1389	6	0.0043	1560	7	0.0045
Trenčín	Trenčiansky	Považská Bystrica	Sádočné	49.0193	18.5443	113	0	0	115	2	0.0174	62	1	0.0161	45	0	0	17	1	0.0588
Trebišov	Košický	Košice - okolie	Sady nad Torysou	48.7086	21.3458	1878	11	0.0059
Levice	Nitrianský	Levice	Šahy	48.0741	18.9495	3543	29	0.0082
Malacky	Trnavský	Senica	Šajdíkove Humence	48.6543	17.2676	858	8	0.0093	885	6	0.0068
Nitra	Nitriansky	Šaľa	Šaľa	48.1513	17.8806	12632	53	0.0042
Sereď	Trnavský	Galanta	Šalgočka	48.3362	17.8133	216	2	0.0093
Topoľčany	Nitriansky	Topoľčany	Šalgovce	48.5263	17.8994	559	4	0.0072	884	8	0.009
Levice	Nitriansky	Nové Zámky	Salka	47.8859	18.7565	604	5	0.0083
Levice	Nitrianský	Levice	Šalov	48.0031	18.7069	659	2	0.003
Prešov	Prešovský	Stará Ľubovňa	Šambron	49.2242	20.7505	205	5	0.0244	204	5	0.0245	91	2	0.022	85	2	0.0235	6	0	0
Sereď	Trnavský	Dunajská Streda	Šamorín	48.0301	17.3097	7942	30	0.0038	12773	49	0.0038
Michalovce	Košický	Michalovce	Šamudovce	48.7064	21.8869	339	1	0.0029	311	0	0
Prešov	Prešovský	Stropkov	Šandal	49.1869	21.6173	264	3	0.0114	215	2	0.0093
Levice	Nitrianský	Levice	Santovka	48.157	18.7672	850	5	0.0059
Sereď	Trnavský	Dunajská Streda	Sap	47.8167	17.6167	361	7	0.0194	411	4	0.0097
Prešov	Prešovský	Svidník	Šarbov	49.427	21.6304	34	0	0	27	0	0
Prešov	Prešovský	Prešov	Šarišská Poruba	49.0385	21.3865	436	5	0.0115	414	0	0
Prešov	Prešovský	Prešov	Šarišská Trstená	49.0867	21.3834	209	0	0	221	0	0
Prešov	Prešovský	Prešov	Šarišské Bohdanovce	48.848	21.3182	645	5	0.0078	1584	4	0.0025
Prešov	Prešovský	Bardejov	Šarišské Čierne	49.3448	21.3822	140	3	0.0214	148	2	0.0135	37	1	0.027	30	0	0	7	1	0.1429
Prešov	Prešovský	Sabinov	Šarišské Dravce	49.1752	20.8652	629	25	0.0397	611	2	0.0033
Prešov	Prešovský	Stará Ľubovňa	Šarišské Jastrabie	49.2429	20.9089	677	22	0.0325	718	3	0.0042
Prešov	Prešovský	Sabinov	Šarišské Michaľany	49.0688	21.1338	1837	27	0.0147	1811	8	0.0044
Prešov	Prešovský	Sabinov	Šarišské Sokolovce	49.1056	21.164	429	16	0.0373	394	5	0.0127	73	1	0.0137	47	0	0	26	1	0.0385
Prešov	Prešovský	Svidník	Šarišský Štiavnik	49.2139	21.5676	118	4	0.0339	112	1	0.0089
Levice	Nitriansky	Nové Zámky	Šarkan	47.8593	18.5525	216	0	0
Levice	Nitrianský	Levice	Šarovce	48.2667	18.3667	1023	4	0.0039
Zvolen	Banskobystrický	Zvolen	Sása	48.429	19.142	689	5	0.0073	801	2	0.0025
Rožňava	Košický	Revúca	Sása	48.5651	20.1132	132	0	0
Hlohovec	Trnavský	Hlohovec	Sasinkovo	48.3712	17.8493	681	3	0.0044
Prešov	Prešovský	Bardejov	Šašová	49.256	21.4523	119	1	0.0084	114	0	0
Malacky	Trnavský	Senica	Šaštín	48.6362	17.1502	2586	29	0.0112	3032	14	0.0046
Zvolen	Banskobystrický	Lučenec	Šávoľ	48.3041	19.8287	574	0	0
Levice	Nitrianský	Levice	Sazdice	48.0881	18.7969	311	0	0
Trebišov	Košický	Košice IV	Šebastovce	48.6544	21.2677	627	1	0.0016
Zvolen	Banskobystrický	Krupina	Sebechleby	48.2754	18.9524	759	4	0.0053
Zvolen	Banskobystrický	Banská Bystrica	Sebedín	48.6338	19.2407	194	2	0.0103	213	1	0.0047
Topoľčany	Trenčiansky	Prievidza	Sebedražie	48.7295	18.6226	1009	19	0.0188	1104	3	0.0027
Topoľčany	Trenčiansky	Prievidza	Seč	48.8213	18.5019	226	0	0	253	1	0.004
Zvolen	Banskobystrický	Veľký Krtíš	Sečianky	48.0951	19.0796	193	3	0.0155				72	0	0	58	0	0	14	0	0
Trebišov	Košický	Trebišov	Sečovce	48.7007	21.661	4258	31	0.0073				339	3	0.0088	259	1	0.0039	80	2	0.025
Michalovce	Prešovský	Vranov nad Topľou	Sečovská Polianka	48.7824	21.6839	1295	4	0.0031	1450	13	0.009
Martin	Žilinský	Dolný Kubín	Sedliacka Dubová	49.2605	19.4299	443	4	0.009	396	3	0.0076
Prešov	Prešovský	Prešov	Sedlice	48.9183	21.117	648	8	0.0123	640	3	0.0047
Michalovce	Prešovský	Vranov nad Topľou	Sedliská	48.906	21.7227	769	6	0.0078	768	3	0.0039
Trenčín	Trenčiansky	Ilava	Sedmerovec	49.0137	18.1743	241	3	0.0124	233	4	0.0172	121	5	0.0413	89	2	0.0225	32	3	0.0938
Malacky	Trnavský	Senica	Sekule	48.601	17.0038	1719	16	0.0093	1785	5	0.0028
Rožňava	Košický	Poltár	Selce	48.4541	19.8766	118	3	0.0254				19	0	0	10	0	0	9	0	0
Zvolen	Banskobystrický	Banská Bystrica	Selce	48.2333	19.3833	1593	30	0.0188	1415	5	0.0035
Trenčín	Trenčiansky	Trenčín	Selec	48.784	17.9908	816	14	0.0172	676	5	0.0074
Nitra	Nitriansky	Šaľa	Selice	48.0958	17.9643	1431	21	0.0147				232	5	0.0216	198	0	0	34	5	0.1471
[truncated: 694 more rows]

## Sheet: CountiesAG_PCR
County	PCR7Dinc	Population	PCRpos	AGpos1	AGn1	AGperc1	AGpos2	AGn2	AGperc2
Revúca	47	39537	0.00118876	58	21324	0.00271994	0	0	0
Rožňava	39	62131	0.000627706	100	34057	0.00293625	0	0	0
Banská Štiavnica	29	16069	0.00180472	33	10952	0.00301315	0	0	0
Veľký Krtíš	102	43263	0.00235767	76	23573	0.00322403	0	0	0
Bratislava	884	437726	0.00201953	1060	271049	0.00391073	0	0	0
Rimavská Sobota	122	84048	0.00145155	196	46683	0.00419853	0	0	0
Žiar nad Hronom	64	46732	0.00136951	108	25157	0.00429304	0	0	0
Galanta	156	94147	0.00165698	303	64303	0.00471207	0	0	0
Piešťany	112	62726	0.00178554	185	38811	0.00476669	0	0	0
Senec	164	91612	0.00179016	351	71238	0.00492715	0	0	0
Levice	96	110523	0.000868597	340	66100	0.00514372	0	0	0
Nové Zámky	165	138577	0.00119067	436	83008	0.00525251	0	0	0
Pezinok	153	65593	0.00233257	240	45613	0.00526166	0	0	0
Krupina	26	22139	0.0011744	66	12470	0.0052927	0	0	0
Malacky	133	74661	0.00178139	285	53813	0.00529612	0	0	0
Lučenec	159	73342	0.00216793	213	40146	0.00530563	0	0	0
Trebišov	188	105295	0.00178546	361	61876	0.00583425	0	0	0
Poltár	107	21397	0.0050007	71	11847	0.00599308	0	0	0
Košice - okolie	249	130132	0.00191344	524	86272	0.00607381	0	0	0
Hlohovec	137	44943	0.00304831	171	27990	0.00610932	0	0	0
Zlaté Moravce	65	40512	0.00160446	156	25510	0.00611525	0	0	0
Trnava	353	132779	0.00265855	532	85955	0.00618929	0	0	0
Košice	667	238593	0.00279556	611	95592	0.00639175	0	0	0
Šaľa	35	51568	0.000678715	191	29694	0.00643228	0	0	0
Nitra	612	161679	0.00378528	704	105015	0.0067038	0	0	0
Žarnovica	36	26112	0.00137868	105	15599	0.0067312	0	0	0
Komárno	140	101500	0.00137931	457	65897	0.00693507	0	0	0
Zvolen	112	68685	0.00163063	274	38102	0.00719122	134	46842	0.00286068
Gelnica	118	31894	0.00369976	129	17642	0.0073121	72	18907	0.00380811
Myjava	95	26256	0.00361822	139	17486	0.00794922	68	18323	0.00371118
Michalovce	250	110748	0.00225738	512	58366	0.00877223	211	62223	0.00339103
Nové Mesto nad Váhom	117	62575	0.00186976	363	40686	0.00892199	198	46100	0.00429501
Dunajská Streda	240	122825	0.001954	840	86869	0.00966973	577	109774	0.00525625
Senica	186	60419	0.0030785	384	39066	0.00982952	187	43684	0.00428074
Bánovce nad Bebravou	286	36184	0.00790405	455	23128	0.0196731	192	22248	0.00862999
Banská Bystrica	407	110716	0.00367607	669	61996	0.010791	231	65903	0.00350515
Bardejov	466	77765	0.00599241	728	43387	0.0167792	366	43983	0.0083214
Brezno	272	61269	0.00443944	447	36442	0.0122661	242	37631	0.00643087
Bytča	73	30965	0.0023575	305	20302	0.0150232	160	20156	0.00793808
Čadca	488	89952	0.00542512	1678	53068	0.0316198	503	51556	0.00975638
Detva	74	31967	0.00231489	211	19439	0.0108545	78	22789	0.0034227
Dolný Kubín	227	39417	0.00575894	344	23678	0.0145283	137	23833	0.00574833
Humenné	263	61773	0.00425752	597	32250	0.0185116	197	32381	0.00608381
Ilava	158	59075	0.00267457	441	37334	0.0118123	290	35624	0.00814058
Kežmarok	150	75533	0.00198589	845	43959	0.0192225	390	43768	0.00891062
Kysucké Nové Mesto	119	32890	0.00361812	380	20022	0.0189791	174	20198	0.00861471
Levoča	178	33708	0.00528065	373	18199	0.0204956	172	17747	0.00969178
Liptovský Mikuláš	389	72216	0.00538662	640	45534	0.0140554	267	46735	0.00571306
Martin	624	96171	0.00648844	769	56050	0.0137199	381	57050	0.00667835
Medzilaborce	33	11787	0.00279969	91	6861	0.0132634	17	5950	0.00285714
Námestovo	259	62879	0.00411902	667	36035	0.0185098	204	37061	0.00550444
Partizánske	157	45489	0.00345138	489	26140	0.018707	183	27169	0.00673562
Poprad	358	104990	0.00340985	1056	58468	0.0180612	363	57525	0.0063103
Považská Bystrica	214	62351	0.00343218	505	36817	0.0137165	342	35975	0.0095066
Prešov	825	176181	0.00468268	1031	99499	0.0103619	483	108248	0.00446198
Prievidza	688	133721	0.00514504	1565	76652	0.0204169	575	76892	0.00747802
Púchov	127	44248	0.00287019	829	29180	0.0284099	461	27747	0.0166144
Ružomberok	527	56657	0.00930159	625	32847	0.0190276	236	32853	0.00718351
Sabinov	581	60659	0.00957813	799	34209	0.0233564	289	33674	0.00858229
Skalica	214	47078	0.00454565	368	28734	0.0128071	168	30777	0.00545862
Snina	105	36123	0.00290674	344	18716	0.01838	110	19062	0.00577064
Sobrance	57	22789	0.00250121	135	12725	0.010609	43	12681	0.0033909
Spišská Nová Ves	213	99878	0.0021326	738	53668	0.0137512	361	53390	0.00676157
Stará Ľubovňa	240	53958	0.0044479	805	28721	0.0280283	354	27199	0.0130152
Stropkov	107	20442	0.00523432	125	10494	0.0119116	63	10764	0.00585284
Svidník	204	32484	0.00628001	220	16442	0.0133804	85	16497	0.00515245
Topoľčany	262	69947	0.00374569	748	44362	0.0168613	323	49941	0.00646763
Trenčín	407	114670	0.00354932	894	73207	0.0122119	434	72314	0.0060016
Turčianske Teplice	50	15880	0.00314861	112	10894	0.0102809	54	12004	0.0044985
Tvrdošín	241	36203	0.00665691	442	19311	0.0228885	158	19674	0.0080309
Vranov nad Topľou	200	80841	0.00247399	460	43260	0.0106334	274	44098	0.00621343
Žilina	779	158279	0.00492169	1288	103957	0.0123897	507	102644	0.0049394
